# Supplementary material for: Collective effects of common SNPs in foraging decisions in Caenorhabditis elegans and an integrative method of identification of candidate genes
Source: Sci Rep. 2015 Nov 19;5:16904. doi: 10.1038/srep16904 (PMC4652280; doi:10.1038/srep16904)
Supplement: Supplementary Dataset 1 [file srep16904-s2.xls]

## Sheet: Sheet1
Supplementary Table S2: Potential major effect SNPs linked with MAC, HAC, or leaving rate.
SNPs linked with MAC						SNPs linked with HAC									SNPs linked with leaving rate
CHR	SNP	R2	P	FDR(q-value)		CHR	SNP	R2	P	FDR(q-value)		SNPs linked with both MAC and HAC			CHR	SNP	R2	P	FDR(q-value)
4	UCE4-1238	0.2444	2.035e-06	6.87054e-05		X	CE6-13	0.3791	5.849e-10	3.78413e-08		CE6-13			1	UCE1-667	0.2699	4.849e-07	0.00015414
4	UCE4-1239	0.2444	2.035e-06	6.87054e-05		X	CE6-147	0.3791	5.849e-10	3.78413e-08		CE6-147			1	UCE1-682	0.2699	4.849e-07	0.00015414
5	CE5-233	0.2398	2.617e-06	6.87054e-05		X	CE6-148	0.3754	7.471e-10	3.78413e-08		CE6-148			1	UCE1-686	0.2699	4.849e-07	0.00015414
5	UCE5-2291	0.2398	2.617e-06	6.87054e-05		X	UCE6-1000	0.3754	7.471e-10	3.78413e-08		UCE6-1000			1	UCE1-694	0.2699	4.849e-07	0.00015414
5	CE5-172	0.2357	3.293e-06	6.87054e-05		X	UCE6-1009	0.3708	1.011e-09	3.78413e-08		UCE6-1009
5	CE5-173	0.2357	3.293e-06	6.87054e-05		X	CE6-225	0.3708	1.011e-09	3.78413e-08		CE6-225
5	CE5-174	0.2357	3.293e-06	6.87054e-05		X	CE6-30	0.3708	1.011e-09	3.78413e-08		CE6-30
5	UCE5-2401	0.2375	3.427e-06	6.87054e-05		X	UCE6-1011	0.3708	1.011e-09	3.78413e-08		UCE6-1011
5	UCE5-1726	0.234	3.6e-06	6.87054e-05		X	UCE6-1012	0.3708	1.011e-09	3.78413e-08		UCE6-1012
5	UCE5-1734	0.234	3.6e-06	6.87054e-05		X	UCE6-1021	0.3708	1.011e-09	3.78413e-08		UCE6-1021
5	UCE5-1735	0.234	3.6e-06	6.87054e-05		X	CE6-149	0.3648	1.492e-09	4.29426e-08		CE6-149
4	CE4-194	0.2284	4.895e-06	6.87054e-05		X	CE6-150	0.3648	1.492e-09	4.29426e-08		CE6-150
5	CE5-237	0.2276	5.122e-06	6.87054e-05		X	UCE6-1007	0.3648	1.492e-09	4.29426e-08		UCE6-1007
5	UCE5-2383	0.2276	5.122e-06	6.87054e-05		X	CE6-14	0.3601	2.033e-09	4.69435e-08		CE6-14
5	UCE5-2435	0.2276	5.122e-06	6.87054e-05		X	CE6-146	0.3601	2.033e-09	4.69435e-08		CE6-146
5	CE5-169	0.2258	5.651e-06	6.87054e-05		X	UCE6-1044	0.3593	2.13e-09	4.69435e-08		UCE6-1044
5	CE5-170	0.2258	5.651e-06	6.87054e-05		X	UCE6-1045	0.3593	2.13e-09	4.69435e-08		UCE6-1045
5	CE5-171	0.2258	5.651e-06	6.87054e-05		X	UCE6-1051	0.3413	6.735e-09	1.14798e-07		CE6-153
5	CE5-275	0.2258	5.651e-06	6.87054e-05		X	UCE6-1056	0.3413	6.735e-09	1.14798e-07		UCE6-1037
5	UCE5-1724	0.2258	5.651e-06	6.87054e-05		X	UCE6-1063	0.3413	6.735e-09	1.14798e-07		UCE6-1041
4	CE4-10	0.2244	6.089e-06	6.87054e-05		X	CE6-153	0.3402	7.19e-09	1.14798e-07		UCE6-990
4	UCE4-1244	0.2244	6.089e-06	6.87054e-05		X	UCE6-1037	0.3402	7.19e-09	1.14798e-07		UCE6-991
5	CE5-234	0.2227	6.668e-06	6.87054e-05		X	UCE6-1041	0.3402	7.19e-09	1.14798e-07		UCE6-988
5	CE5-15	0.2226	6.729e-06	6.87054e-05		X	UCE6-990	0.3392	7.663e-09	1.14798e-07		UCE5-2486
5	CE5-176	0.2226	6.729e-06	6.87054e-05		X	UCE6-991	0.3392	7.663e-09	1.14798e-07		CE5-236
5	CE5-177	0.2226	6.729e-06	6.87054e-05		X	UCE6-988	0.323	2.095e-08	3.02615e-07		UCE5-2369
5	CE5-179	0.2226	6.729e-06	6.87054e-05		5	UCE5-2486	0.3164	3.123e-08	4.2819e-07		UCE5-2460
5	CE5-180	0.2226	6.729e-06	6.87054e-05		X	UCE6-1076	0.316	3.197e-08	4.2819e-07		UCE5-2401
5	CE5-181	0.2226	6.729e-06	6.87054e-05		X	UCE6-1304	0.3125	3.968e-08	5.12906e-07		CE5-237
5	CE5-184	0.2226	6.729e-06	6.87054e-05		5	CE5-236	0.31	4.599e-08	5.55957e-07		UCE5-2383
5	UCE5-1742	0.2226	6.729e-06	6.87054e-05		5	UCE5-2369	0.31	4.599e-08	5.55957e-07		UCE5-2435
5	UCE5-1746	0.2226	6.729e-06	6.87054e-05		5	UCE5-2460	0.3108	5.33e-08	6.24054e-07		UCE6-962
5	UCE5-1780	0.2226	6.729e-06	6.87054e-05		5	UCE5-2401	0.3046	7.696e-08	8.74222e-07		UCE6-965
5	UCE5-1790	0.2226	6.729e-06	6.87054e-05		5	CE5-237	0.2991	8.819e-08	9.06885e-07		UCE5-2463
5	UCE5-1791	0.2226	6.729e-06	6.87054e-05		5	UCE5-2383	0.2991	8.819e-08	9.06885e-07		UCE5-2331
5	CE5-153	0.2185	8.385e-06	6.87054e-05		5	UCE5-2435	0.2991	8.819e-08	9.06885e-07		UCE5-2344
5	UCE5-1413	0.2185	8.385e-06	6.87054e-05		X	CE6-24	0.298	9.437e-08	9.06885e-07		CE6-142
5	UCE5-1416	0.2185	8.385e-06	6.87054e-05		X	UCE6-1079	0.298	9.437e-08	9.06885e-07		UCE6-952
5	UCE5-2331	0.2181	8.539e-06	6.87054e-05		X	UCE6-1080	0.298	9.437e-08	9.06885e-07		CE5-240
5	UCE5-2344	0.2181	8.539e-06	6.87054e-05		X	UCE6-962	0.2942	1.179e-07	1.07291e-06		CE5-241
5	CE5-192	0.2156	9.811e-06	6.87054e-05		X	UCE6-965	0.2942	1.179e-07	1.07291e-06		UCE5-2496
5	CE5-194	0.2156	9.811e-06	6.87054e-05		X	CE6-192	0.2931	1.258e-07	1.07291e-06		UCE5-2497
5	CE5-195	0.2156	9.811e-06	6.87054e-05		X	CE6-193	0.2931	1.258e-07	1.07291e-06		UCE6-983
5	CE5-8	0.2156	9.811e-06	6.87054e-05		X	UCE6-1314	0.2931	1.258e-07	1.07291e-06		UCE6-985
5	UCE5-1861	0.2156	9.811e-06	6.87054e-05		5	UCE5-2463	0.2894	1.569e-07	1.25139e-06		CE6-29
5	UCE5-1862	0.2156	9.811e-06	6.87054e-05		X	CE6-185	0.2885	1.647e-07	1.25139e-06		CE5-234
5	UCE5-1863	0.2156	9.811e-06	6.87054e-05		X	CE6-186	0.2885	1.647e-07	1.25139e-06		CE5-233
5	UCE5-1869	0.2156	9.811e-06	6.87054e-05		X	UCE6-1244	0.2885	1.647e-07	1.25139e-06		UCE5-2291
5	UCE5-1871	0.2156	9.811e-06	6.87054e-05		5	UCE5-2331	0.2882	1.674e-07	1.25139e-06		CE6-8
5	UCE5-1879	0.2156	9.811e-06	6.87054e-05		5	UCE5-2344	0.2882	1.674e-07	1.25139e-06		CE6-144
5	UCE5-2486	0.2144	1.045e-05	6.87054e-05		X	CE6-142	0.2855	1.965e-07	1.41941e-06		CE6-145
5	CE5-236	0.2135	1.097e-05	6.87054e-05		X	UCE6-952	0.2855	1.965e-07	1.41941e-06		CE5-247
5	UCE5-2369	0.2135	1.097e-05	6.87054e-05		5	CE5-240	0.284	2.15e-07	1.43845e-06		CE5-229
5	CE5-164	0.2127	1.141e-05	6.87054e-05		5	CE5-241	0.284	2.15e-07	1.43845e-06		UCE5-2565
5	CE5-165	0.2127	1.141e-05	6.87054e-05		5	UCE5-2496	0.284	2.15e-07	1.43845e-06		UCE5-2685
5	CE5-166	0.2127	1.141e-05	6.87054e-05		5	UCE5-2497	0.284	2.15e-07	1.43845e-06		CE5-249
5	CE5-167	0.2127	1.141e-05	6.87054e-05		X	CE6-164	0.2779	3.058e-07	1.81981e-06		CE5-21
5	CE5-168	0.2127	1.141e-05	6.87054e-05		X	CE6-165	0.2779	3.058e-07	1.81981e-06		CE5-244
5	UCE5-1544	0.2127	1.141e-05	6.87054e-05		X	CE6-211	0.2779	3.058e-07	1.81981e-06		CE5-5
5	UCE5-1563	0.2127	1.141e-05	6.87054e-05		X	CE6-212	0.2779	3.058e-07	1.81981e-06		CE5-242
5	UCE5-1703	0.2127	1.141e-05	6.87054e-05		X	CE6-213	0.2779	3.058e-07	1.81981e-06		CE5-243
5	UCE5-1719	0.2127	1.141e-05	6.87054e-05		X	CE6-214	0.2779	3.058e-07	1.81981e-06		UCE5-2500
5	CE5-283	0.2114	1.224e-05	7.15372e-05		X	UCE6-1114	0.2779	3.058e-07	1.81981e-06		CE5-248
4	UCE4-1229	0.2108	1.27e-05	7.15372e-05		X	UCE6-983	0.2753	3.55e-07	2.04626e-06		UCE5-2721
5	UCE5-2460	0.2128	1.288e-05	7.15372e-05		X	UCE6-985	0.2753	3.55e-07	2.04626e-06		CE5-245
5	CE5-151	0.2103	1.303e-05	7.15372e-05		X	CE6-29	0.2704	4.694e-07	2.6624e-06		UCE5-2560
5	UCE5-1395	0.2103	1.303e-05	7.15372e-05		X	CE6-188	0.269	5.094e-07	2.76384e-06		CE6-141
5	UCE5-1401	0.2103	1.303e-05	7.15372e-05		X	CE6-189	0.269	5.094e-07	2.76384e-06		UCE6-940
5	UCE5-1409	0.2107	1.442e-05	7.80213e-05		X	CE6-218	0.269	5.094e-07	2.76384e-06		CE5-228
5	UCE5-2463	0.2038	1.839e-05	9.74857e-05		X	CE6-187	0.2686	5.222e-07	2.79394e-06		CE6-139
5	CE5-1	0.2033	1.884e-05	9.74857e-05		X	CE6-191	0.2677	5.491e-07	2.8177e-06		UCE6-904
5	CE5-12	0.2033	1.884e-05	9.74857e-05		X	UCE6-1264	0.2677	5.491e-07	2.8177e-06		UCE5-2206
5	UCE5-2206	0.2005	2.194e-05	9.74857e-05		X	UCE6-1296	0.2677	5.491e-07	2.8177e-06		UCE5-2208
5	UCE5-2208	0.2005	2.194e-05	9.74857e-05		X	CE6-183	0.2648	6.475e-07	3.22972e-06		UCE5-2218
5	UCE5-2218	0.2005	2.194e-05	9.74857e-05		X	CE6-27	0.2648	6.475e-07	3.22972e-06		UCE5-2222
5	UCE5-2222	0.2005	2.194e-05	9.74857e-05		X	CE6-161	0.2639	6.813e-07	3.22972e-06		CE5-153
5	UCE5-1534	0.2004	2.197e-05	9.74857e-05		X	CE6-162	0.2639	6.813e-07	3.22972e-06		UCE5-1413
5	CE5-240	0.2	2.252e-05	9.74857e-05		X	CE6-26	0.2639	6.813e-07	3.22972e-06		UCE5-1416
5	CE5-241	0.2	2.252e-05	9.74857e-05		X	UCE6-1102	0.2639	6.813e-07	3.22972e-06		CE5-205
5	UCE5-2496	0.2	2.252e-05	9.74857e-05		5	CE5-234	0.2634	7.007e-07	3.28302e-06		UCE5-2003
5	UCE5-2497	0.2	2.252e-05	9.74857e-05		5	CE5-233	0.2598	8.58e-07	3.92029e-06		CE5-151
5	CE5-35	0.1996	2.294e-05	9.74857e-05		5	UCE5-2291	0.2598	8.58e-07	3.92029e-06		UCE5-1395
5	CE5-208	0.1979	2.511e-05	9.74857e-05		X	CE6-8	0.2568	1.02e-06	4.60434e-06		UCE5-1401
5	CE5-209	0.1979	2.511e-05	9.74857e-05		X	CE6-144	0.2559	1.068e-06	4.68333e-06		CE6-136
5	CE5-210	0.1979	2.511e-05	9.74857e-05		X	CE6-145	0.2559	1.068e-06	4.68333e-06		UCE6-886
5	CE5-211	0.1979	2.511e-05	9.74857e-05		X	CE6-155	0.2547	1.146e-06	4.68333e-06		UCE6-888
5	CE5-272	0.1979	2.511e-05	9.74857e-05		X	CE6-157	0.2547	1.146e-06	4.68333e-06		UCE6-890
5	UCE5-2013	0.1979	2.511e-05	9.74857e-05		X	CE6-159	0.2547	1.146e-06	4.68333e-06		CE6-135
5	UCE5-2018	0.1979	2.511e-05	9.74857e-05		X	CE6-217	0.2547	1.146e-06	4.68333e-06		CE6-4
5	UCE5-2023	0.1979	2.511e-05	9.74857e-05		X	UCE6-1086	0.2547	1.146e-06	4.68333e-06		CE6-140
5	UCE5-2027	0.1979	2.511e-05	9.74857e-05		X	UCE6-1088	0.2547	1.146e-06	4.68333e-06		UCE6-929
5	UCE5-2033	0.1979	2.511e-05	9.74857e-05		X	UCE6-1091	0.2547	1.146e-06	4.68333e-06		CE5-213
5	UCE5-2038	0.1979	2.511e-05	9.74857e-05		5	CE5-247	0.2542	1.176e-06	4.75384e-06		UCE5-1409
5	UCE5-2039	0.1979	2.511e-05	9.74857e-05		5	CE5-229	0.2525	1.294e-06	5.1417e-06		CE5-227
5	CE5-160	0.1976	2.559e-05	9.74857e-05		5	UCE5-2565	0.2487	1.597e-06	6.24444e-06		UCE5-2137
5	CE5-161	0.1976	2.559e-05	9.74857e-05		5	UCE5-2685	0.2487	1.597e-06	6.24444e-06		UCE5-2042
5	CE5-162	0.1976	2.559e-05	9.74857e-05		X	CE6-182	0.2467	1.787e-06	6.8434e-06		UCE5-2758
5	UCE5-1519	0.1976	2.559e-05	9.74857e-05		X	CE6-7	0.2467	1.787e-06	6.8434e-06		UCE5-2760
4	CE4-230	0.1937	3.138e-05	0.000110326		X	CE6-160	0.2447	2.004e-06	7.45832e-06		CE5-10
4	CE4-234	0.1937	3.138e-05	0.000110326		X	UCE6-1095	0.2447	2.004e-06	7.45832e-06		CE5-226
4	CE4-28	0.1937	3.138e-05	0.000110326		5	CE5-249	0.2439	2.093e-06	7.45832e-06		CE5-208
4	UCE4-1192	0.1937	3.138e-05	0.000110326		5	CE5-21	0.2437	2.119e-06	7.45832e-06		CE5-209
4	UCE4-1194	0.1937	3.138e-05	0.000110326		5	CE5-244	0.2437	2.119e-06	7.45832e-06		CE5-210
4	UCE4-1202	0.1937	3.138e-05	0.000110326		5	CE5-5	0.2437	2.119e-06	7.45832e-06		CE5-211
4	UCE4-1207	0.1937	3.138e-05	0.000110326		5	CE5-242	0.2435	2.132e-06	7.45832e-06		CE5-272
5	CE5-156	0.1929	3.263e-05	0.000110326		5	CE5-243	0.2435	2.132e-06	7.45832e-06		UCE5-2013
4	CE4-174	0.192	3.428e-05	0.000110326		5	UCE5-2500	0.2435	2.132e-06	7.45832e-06		UCE5-2018
4	CE4-175	0.192	3.428e-05	0.000110326		5	CE5-248	0.2405	2.52e-06	8.66202e-06		UCE5-2023
4	CE4-176	0.192	3.428e-05	0.000110326		5	UCE5-2721	0.2405	2.52e-06	8.66202e-06		UCE5-2027
4	CE4-177	0.192	3.428e-05	0.000110326		5	CE5-245	0.2378	2.926e-06	9.88985e-06		UCE5-2033
4	CE4-229	0.192	3.428e-05	0.000110326		5	UCE5-2560	0.2378	2.926e-06	9.88985e-06		UCE5-2038
4	CE4-9	0.192	3.428e-05	0.000110326		X	CE6-141	0.2348	3.461e-06	1.14721e-05		UCE5-2039
4	UCE4-1138	0.192	3.428e-05	0.000110326		X	UCE6-940	0.2348	3.461e-06	1.14721e-05		UCE5-2107
4	UCE4-1144	0.192	3.428e-05	0.000110326		X	CE6-166	0.2321	4e-06	1.31462e-05		UCE5-2118
4	UCE4-1146	0.192	3.428e-05	0.000110326		X	CE6-167	0.2257	5.69e-06	1.8378e-05		CE5-200
4	UCE4-1147	0.192	3.428e-05	0.000110326		X	UCE6-1127	0.2257	5.69e-06	1.8378e-05		UCE5-1966
5	UCE5-1858	0.19	3.808e-05	0.000121509		5	CE5-228	0.2209	7.348e-06	2.35368e-05		UCE5-1973
5	UCE5-1882	0.1874	4.351e-05	0.000137659		X	CE6-139	0.2197	7.857e-06	2.49566e-05		UCE5-2133
5	CE5-185	0.1865	4.569e-05	0.000139816		X	CE6-168	0.2159	9.662e-06	2.96662e-05		CE5-201
5	CE5-186	0.1865	4.569e-05	0.000139816		X	CE6-170	0.2159	9.662e-06	2.96662e-05		CE5-202
5	UCE5-1809	0.1865	4.569e-05	0.000139816		X	UCE6-1134	0.2159	9.662e-06	2.96662e-05		CE5-204
5	UCE5-1813	0.1865	4.569e-05	0.000139816		X	UCE6-1144	0.2159	9.662e-06	2.96662e-05		UCE5-1983
5	CE5-229	0.1863	4.615e-05	0.000140076		X	UCE6-904	0.2141	1.063e-05	3.22883e-05		UCE5-1992
5	CE5-205	0.1843	5.133e-05	0.000150938		X	CE6-180	0.2131	1.123e-05	3.26046e-05		UCE5-1939
5	UCE5-2003	0.1843	5.133e-05	0.000150938		X	CE6-181	0.2131	1.123e-05	3.26046e-05		CE6-134
5	CE5-188	0.1842	5.16e-05	0.000150938		X	UCE6-1212	0.2131	1.123e-05	3.26046e-05		CE6-216
5	UCE5-1830	0.1842	5.16e-05	0.000150938		X	UCE6-1215	0.2131	1.123e-05	3.26046e-05		UCE6-872
4	CE4-188	0.1841	5.175e-05	0.000150938		5	UCE5-2206	0.2129	1.135e-05	3.26046e-05		CE5-13
5	CE5-190	0.1813	6.002e-05	0.000169565		5	UCE5-2208	0.2129	1.135e-05	3.26046e-05		CE5-223
5	CE5-191	0.1813	6.002e-05	0.000169565		5	UCE5-2218	0.2129	1.135e-05	3.26046e-05		CE5-224
5	CE5-20	0.1813	6.002e-05	0.000169565		5	UCE5-2222	0.2129	1.135e-05	3.26046e-05		UCE5-2093
5	UCE5-1841	0.1813	6.002e-05	0.000169565		X	CE6-201	0.2094	1.367e-05	3.85935e-05		UCE5-2103
5	CE5-278	0.1807	6.177e-05	0.000169565		X	UCE6-1369	0.2094	1.367e-05	3.85935e-05		CE5-1
5	UCE5-1468	0.1807	6.177e-05	0.000169565		5	CE5-153	0.2085	1.429e-05	3.93951e-05		CE5-12
5	UCE5-1487	0.1807	6.177e-05	0.000169565		5	UCE5-1413	0.2085	1.429e-05	3.93951e-05		CE5-192
5	UCE5-1491	0.1807	6.177e-05	0.000169565		5	UCE5-1416	0.2085	1.429e-05	3.93951e-05		CE5-194
5	UCE5-1939	0.1767	7.591e-05	0.000206859		5	CE5-205	0.2032	1.899e-05	5.15845e-05		CE5-195
5	CE5-249	0.1761	7.847e-05	0.000212286		5	UCE5-2003	0.2032	1.899e-05	5.15845e-05		CE5-8
5	CE5-187	0.1758	7.957e-05	0.000213713		5	CE5-151	0.2007	2.168e-05	5.76615e-05		UCE5-1861
5	CE5-189	0.1752	8.231e-05	0.000217937		5	UCE5-1395	0.2007	2.168e-05	5.76615e-05		UCE5-1862
5	UCE5-1839	0.1752	8.231e-05	0.000217937		5	UCE5-1401	0.2007	2.168e-05	5.76615e-05		UCE5-1863
5	UCE5-2042	0.1744	8.562e-05	0.000225104		X	CE6-171	0.1994	2.32e-05	5.87315e-05		UCE5-1869
5	CE5-196	0.1732	9.097e-05	0.000229474		X	CE6-172	0.1994	2.32e-05	5.87315e-05		UCE5-1871
5	CE5-197	0.1732	9.097e-05	0.000229474		X	CE6-173	0.1994	2.32e-05	5.87315e-05		UCE5-1879
5	UCE5-1887	0.1732	9.097e-05	0.000229474		X	CE6-174	0.1994	2.32e-05	5.87315e-05		CE5-221
5	UCE5-1890	0.1732	9.097e-05	0.000229474		X	CE6-25	0.1994	2.32e-05	5.87315e-05		CE5-156
5	UCE5-1892	0.1732	9.097e-05	0.000229474		X	UCE6-1156	0.1994	2.32e-05	5.87315e-05		CE5-206
5	UCE5-1908	0.1732	9.097e-05	0.000229474		X	UCE6-1165	0.1994	2.32e-05	5.87315e-05		CE5-207
5	CE5-158	0.1728	9.305e-05	0.000230057		X	CE6-136	0.1967	2.681e-05	6.60597e-05		CE5-28
5	CE5-159	0.1728	9.305e-05	0.000230057		X	UCE6-886	0.1967	2.681e-05	6.60597e-05		UCE5-1905
5	UCE5-1507	0.1728	9.305e-05	0.000230057		X	UCE6-888	0.1967	2.681e-05	6.60597e-05		CE5-196
5	CE5-213	0.1723	9.559e-05	0.000234783		X	UCE6-890	0.1967	2.681e-05	6.60597e-05		CE5-197
5	CE5-206	0.1714	0.0001	0.00024086		X	CE6-135	0.1958	2.803e-05	6.81212e-05		UCE5-1887
5	CE5-207	0.1714	0.0001	0.00024086		X	CE6-4	0.1958	2.803e-05	6.81212e-05		UCE5-1890
5	CE5-28	0.1714	0.0001	0.00024086		X	CE6-140	0.195	2.934e-05	7.03701e-05		UCE5-1892
5	CE5-200	0.1709	0.0001024	0.000241958		X	UCE6-929	0.195	2.934e-05	7.03701e-05		UCE5-1908
5	UCE5-1966	0.1709	0.0001024	0.000241958		5	CE5-213	0.1949	2.949e-05	7.03991e-05		UCE5-1882
5	UCE5-1973	0.1709	0.0001024	0.000241958		5	UCE5-1409	0.1959	3.133e-05	7.42219e-05		CE5-18
5	CE5-248	0.167	0.0001253	0.000292367		5	CE5-227	0.1932	3.22e-05	7.54017e-05		CE5-198
5	UCE5-2721	0.167	0.0001253	0.000292367		5	UCE5-2137	0.1932	3.22e-05	7.54017e-05		CE5-199
5	UCE5-1905	0.1687	0.0001265	0.000293333		X	CE6-199	0.1924	3.36e-05	7.81913e-05		UCE5-1932
4	CE4-189	0.1659	0.0001328	0.000306041		X	CE6-195	0.1909	3.639e-05	8.41844e-05		CE5-278
4	UCE4-1163	0.165	0.0001387	0.000309556		5	UCE5-2042	0.1902	3.77e-05	8.6656e-05		UCE5-1468
5	CE5-201	0.1649	0.0001393	0.000309556		5	UCE5-2758	0.1885	4.117e-05	9.35531e-05		UCE5-1487
5	CE5-202	0.1649	0.0001393	0.000309556		5	UCE5-2760	0.1885	4.117e-05	9.35531e-05		UCE5-1491
5	CE5-204	0.1649	0.0001393	0.000309556		5	CE5-10	0.1845	5.07e-05	0.00011373		CE5-11
5	UCE5-1983	0.1649	0.0001393	0.000309556		5	CE5-226	0.1845	5.07e-05	0.00011373		UCE5-1245
5	UCE5-1992	0.1649	0.0001393	0.000309556		X	CE6-175	0.1843	5.134e-05	0.00011373		CE5-214
5	UCE5-1509	0.1658	0.0001465	0.000323629		X	UCE6-1178	0.1843	5.134e-05	0.00011373		CE5-216
4	UCE4-1258	0.1618	0.0001634	0.000351385		X	CE6-15	0.1837	5.29e-05	0.000115062		CE5-217
4	UCE4-1263	0.1618	0.0001634	0.000351385		X	CE6-196	0.1837	5.29e-05	0.000115062		CE5-219
4	CE4-197	0.1614	0.0001672	0.000351385		5	CE5-208	0.1825	5.616e-05	0.000115062		CE5-220
4	UCE4-1266	0.1614	0.0001672	0.000351385		5	CE5-209	0.1825	5.616e-05	0.000115062		UCE5-2079
4	UCE4-1269	0.1614	0.0001672	0.000351385		5	CE5-210	0.1825	5.616e-05	0.000115062		UCE5-2083
4	UCE4-1275	0.1614	0.0001672	0.000351385		5	CE5-211	0.1825	5.616e-05	0.000115062		UCE5-2087
4	CE4-1	0.1609	0.0001713	0.000351385		5	CE5-272	0.1825	5.616e-05	0.000115062		UCE5-1858
4	CE4-178	0.1609	0.0001713	0.000351385		5	UCE5-2013	0.1825	5.616e-05	0.000115062		CE2-10
4	CE4-179	0.1609	0.0001713	0.000351385		5	UCE5-2018	0.1825	5.616e-05	0.000115062		CE2-11
4	CE4-180	0.1609	0.0001713	0.000351385		5	UCE5-2023	0.1825	5.616e-05	0.000115062		CE2-163
4	CE4-181	0.1609	0.0001713	0.000351385		5	UCE5-2027	0.1825	5.616e-05	0.000115062		CE2-164
4	CE4-19	0.1609	0.0001713	0.000351385		5	UCE5-2033	0.1825	5.616e-05	0.000115062		CE2-166
4	UCE4-1155	0.1609	0.0001713	0.000351385		5	UCE5-2038	0.1825	5.616e-05	0.000115062		CE2-167
5	UCE5-1247	0.1573	0.0002057	0.000417362		5	UCE5-2039	0.1825	5.616e-05	0.000115062		CE2-168
5	UCE5-1251	0.1573	0.0002057	0.000417362		X	CE6-197	0.1813	5.993e-05	0.000121311		CE2-169
4	CE4-196	0.1536	0.0002477	0.000492879		X	UCE6-1358	0.1813	5.993e-05	0.000121311		CE2-170
4	CE4-244	0.1536	0.0002477	0.000492879		5	UCE5-2107	0.1789	6.795e-05	0.000136242		CE2-171
5	UCE5-2758	0.1536	0.0002482	0.000492879		5	UCE5-2118	0.1789	6.795e-05	0.000136242		CE2-18
5	UCE5-2760	0.1536	0.0002482	0.000492879		5	CE5-200	0.1765	7.699e-05	0.000151839		CE2-28
4	UCE4-1283	0.1525	0.0002621	0.000517728		5	UCE5-1966	0.1765	7.699e-05	0.000151839		UCE2-1775
4	CE4-195	0.1516	0.0002749	0.000537326		5	UCE5-1973	0.1765	7.699e-05	0.000151839		UCE2-1778
4	UCE4-1253	0.1516	0.0002749	0.000537326		X	CE6-206	0.176	7.905e-05	0.000153343		CE1-112
5	UCE5-1245	0.1481	0.0003285	0.00063875		X	UCE6-1456	0.176	7.905e-05	0.000153343		CE1-130
4	UCE4-1167	0.1475	0.0003384	0.000651551		X	UCE6-1468	0.176	7.905e-05	0.000153343		CE1-145
1	CE1-112	0.147	0.0003473	0.000651551		5	UCE5-2133	0.1759	7.942e-05	0.000153343		CE1-163
1	CE1-130	0.147	0.0003473	0.000651551		5	CE5-201	0.1742	8.645e-05	0.000162858		CE1-173
1	CE1-145	0.147	0.0003473	0.000651551		5	CE5-202	0.1742	8.645e-05	0.000162858		UCE1-906
1	CE1-163	0.147	0.0003473	0.000651551		5	CE5-204	0.1742	8.645e-05	0.000162858		CE2-201
1	CE1-173	0.147	0.0003473	0.000651551		5	UCE5-1983	0.1742	8.645e-05	0.000162858		CE2-172
1	UCE1-906	0.147	0.0003473	0.000651551		5	UCE5-1992	0.1742	8.645e-05	0.000162858		CE2-236
5	CE5-228	0.1457	0.0003692	0.000688654		X	CE6-202	0.1737	8.864e-05	0.000165152		UCE2-1832
5	CE5-18	0.1454	0.0003763	0.000688654		X	UCE6-1386	0.1737	8.864e-05	0.000165152		UCE2-1837
5	CE5-198	0.1454	0.0003763	0.000688654		5	UCE5-1939	0.1732	9.104e-05	0.000168785		CE2-149
5	CE5-199	0.1454	0.0003763	0.000688654		X	CE6-176	0.1726	9.386e-05	0.000172457		CE2-17
5	UCE5-1932	0.1454	0.0003763	0.000688654		X	UCE6-1184	0.1726	9.386e-05	0.000172457		CE2-31
5	CE5-10	0.1446	0.0003909	0.000708427		X	CE6-134	0.1721	9.643e-05	0.000174482		CE2-150
5	CE5-226	0.1446	0.0003909	0.000708427		X	CE6-216	0.1721	9.643e-05	0.000174482		CE2-22
4	CE4-187	0.1435	0.0004138	0.000742718		X	UCE6-872	0.1721	9.643e-05	0.000174482		CE1-138
4	UCE4-1185	0.1435	0.0004138	0.000742718		X	CE6-204	0.1705	0.0001047	0.000181783		CE1-146
5	CE5-11	0.1388	0.0005227	0.000933691		X	CE6-205	0.1705	0.0001047	0.000181783		CE5-158
4	UCE4-1171	0.1382	0.0005407	0.000943801		X	UCE6-1397	0.1705	0.0001047	0.000181783		CE5-159
4	UCE4-1175	0.1382	0.0005407	0.000943801		X	UCE6-1429	0.1705	0.0001047	0.000181783		UCE5-1507
5	CE5-21	0.1381	0.000541	0.000943801		5	CE5-13	0.1705	0.0001048	0.000181783		CE1-122
5	CE5-244	0.1381	0.000541	0.000943801		5	CE5-223	0.1705	0.0001048	0.000181783		UCE2-1850
5	CE5-5	0.1381	0.000541	0.000943801		5	CE5-224	0.1705	0.0001048	0.000181783		CE2-156
1	CE1-113	0.136	0.0006036	0.000973029		5	UCE5-2093	0.1705	0.0001048	0.000181783		CE2-13
1	CE1-144	0.136	0.0006036	0.000973029		5	UCE5-2103	0.1705	0.0001048	0.000181783		CE2-153
1	CE1-171	0.136	0.0006036	0.000973029		X	CE6-179	0.1698	0.0001083	0.000184438		CE2-154
1	CE1-257	0.136	0.0006036	0.000973029		X	CE6-227	0.1698	0.0001083	0.000184438		CE2-155
2	CE2-10	0.1356	0.0006156	0.000973029		X	UCE6-1204	0.1698	0.0001083	0.000184438		UCE2-1690
2	CE2-11	0.1356	0.0006156	0.000973029		X	UCE6-1207	0.1698	0.0001083	0.000184438		UCE2-1697
2	CE2-163	0.1356	0.0006156	0.000973029		5	CE5-1	0.1673	0.0001232	0.00020316		UCE2-1703
2	CE2-164	0.1356	0.0006156	0.000973029		5	CE5-12	0.1673	0.0001232	0.00020316		UCE2-1708
2	CE2-166	0.1356	0.0006156	0.000973029		5	CE5-192	0.1669	0.0001258	0.00020316		UCE2-1709
2	CE2-167	0.1356	0.0006156	0.000973029		5	CE5-194	0.1669	0.0001258	0.00020316		UCE2-1730
2	CE2-168	0.1356	0.0006156	0.000973029		5	CE5-195	0.1669	0.0001258	0.00020316		UCE2-1736
2	CE2-169	0.1356	0.0006156	0.000973029		5	CE5-8	0.1669	0.0001258	0.00020316		UCE2-1748
2	CE2-170	0.1356	0.0006156	0.000973029		5	UCE5-1861	0.1669	0.0001258	0.00020316		UCE5-1534
2	CE2-171	0.1356	0.0006156	0.000973029		5	UCE5-1862	0.1669	0.0001258	0.00020316		CE2-151
2	CE2-18	0.1356	0.0006156	0.000973029		5	UCE5-1863	0.1669	0.0001258	0.00020316		UCE2-1676
2	CE2-28	0.1356	0.0006156	0.000973029		5	UCE5-1869	0.1669	0.0001258	0.00020316		UCE5-1247
2	UCE2-1775	0.1356	0.0006156	0.000973029		5	UCE5-1871	0.1669	0.0001258	0.00020316		UCE5-1251
2	UCE2-1778	0.1356	0.0006156	0.000973029		5	UCE5-1879	0.1669	0.0001258	0.00020316		UCE2-2150
4	CE4-185	0.1355	0.0006177	0.000973029		5	CE5-221	0.1678	0.0001324	0.000212901		CE2-147
4	CE4-186	0.1355	0.0006177	0.000973029		X	UCE6-1198	0.1646	0.000142	0.000227362		CE2-148
4	UCE4-1176	0.1355	0.0006177	0.000973029		5	CE5-156	0.1642	0.0001445	0.00023038		UCE2-1665
4	UCE4-1177	0.1355	0.0006177	0.000973029		5	CE5-206	0.1637	0.0001482	0.000233301		CE5-189
4	UCE4-1180	0.1355	0.0006177	0.000973029		5	CE5-207	0.1637	0.0001482	0.000233301		UCE5-1839
3	CE3-129	0.1349	0.0006353	0.000996549		5	CE5-28	0.1637	0.0001482	0.000233301		CE6-128
5	CE5-242	0.1337	0.0006767	0.00104261		X	UCE6-1337	0.1611	0.0001698	0.00026347		UCE2-2081
5	CE5-243	0.1337	0.0006767	0.00104261		5	UCE5-1905	0.1627	0.0001716	0.00026347		CE6-129
5	UCE5-2500	0.1337	0.0006767	0.00104261		5	CE5-196	0.1606	0.0001738	0.00026347		CE5-188
3	CE3-15	0.1334	0.0006845	0.00104261		5	CE5-197	0.1606	0.0001738	0.00026347		UCE5-1830
3	UCE3-835	0.1334	0.0006845	0.00104261		5	UCE5-1887	0.1606	0.0001738	0.00026347		UCE5-1509
5	UCE5-1289	0.1334	0.000687	0.00104261		5	UCE5-1890	0.1606	0.0001738	0.00026347		CE5-187
5	UCE5-1293	0.1334	0.000687	0.00104261		5	UCE5-1892	0.1606	0.0001738	0.00026347		CE2-141
5	CE5-227	0.1333	0.0006898	0.00104261		5	UCE5-1908	0.1606	0.0001738	0.00026347		UCE2-2092
5	UCE5-2137	0.1333	0.0006898	0.00104261		X	CE6-177	0.1605	0.0001751	0.00026347		CE2-131
5	UCE5-2133	0.1321	0.0007324	0.0010809		X	CE6-178	0.1605	0.0001751	0.00026347		CE5-190
4	CE4-26	0.132	0.0007354	0.0010809		X	UCE6-1186	0.1605	0.0001751	0.00026347		CE5-191
4	UCE4-1086	0.132	0.0007354	0.0010809		5	UCE5-1882	0.1596	0.0001833	0.000274706		CE5-20
4	UCE4-1090	0.132	0.0007354	0.0010809		X	UCE6-1199	0.1581	0.0001978	0.000293562		UCE5-1841
4	UCE4-1093	0.132	0.0007354	0.0010809		5	CE5-18	0.1579	0.0001998	0.000293562		CE5-143
4	UCE4-1094	0.132	0.0007354	0.0010809		5	CE5-198	0.1579	0.0001998	0.000293562		UCE5-1311
4	UCE4-1110	0.132	0.0007354	0.0010809		5	CE5-199	0.1579	0.0001998	0.000293562		CE2-197
5	CE5-149	0.1304	0.0007961	0.00115646		5	UCE5-1932	0.1579	0.0001998	0.000293562		UCE2-2058
5	UCE5-1371	0.1304	0.0007961	0.00115646		X	CE6-203	0.1571	0.0002072	0.000303246		CE2-198
5	UCE5-1379	0.1304	0.0007961	0.00115646		X	UCE6-870	0.1568	0.000211	0.000306413		CE2-196
5	CE5-247	0.1291	0.000849	0.00121475		X	UCE6-871	0.1568	0.000211	0.000306413		CE2-237
4	CE4-198	0.129	0.0008534	0.00121475		5	CE5-278	0.1562	0.0002176	0.000311173		UCE4-1229
4	UCE4-1284	0.129	0.0008534	0.00121475		5	UCE5-1468	0.1562	0.0002176	0.000311173		CE5-160
2	CE2-172	0.1289	0.000859	0.00121475		5	UCE5-1487	0.1562	0.0002176	0.000311173		CE5-161
2	CE2-236	0.1289	0.000859	0.00121475		5	UCE5-1491	0.1562	0.0002176	0.000311173		CE5-162
2	UCE2-1832	0.1289	0.000859	0.00121475		X	UCE6-865	0.1561	0.000219	0.000311985		UCE5-1519
2	UCE2-1837	0.1289	0.000859	0.00121475		5	CE5-11	0.1542	0.0002409	0.000341883		CE4-1
5	CE5-13	0.1264	0.0009724	0.00134955		5	UCE5-1245	0.1477	0.0003341	0.000467029		CE4-178
5	CE5-223	0.1264	0.0009724	0.00134955		5	CE5-214	0.1474	0.0003403	0.000467029		CE4-179
5	CE5-224	0.1264	0.0009724	0.00134955		5	CE5-216	0.1474	0.0003403	0.000467029		CE4-180
5	UCE5-2093	0.1264	0.0009724	0.00134955		5	CE5-217	0.1474	0.0003403	0.000467029		CE4-181
5	UCE5-2103	0.1264	0.0009724	0.00134955		5	CE5-219	0.1474	0.0003403	0.000467029		CE4-19
5	CE5-214	0.1257	0.001008	0.00135856		5	CE5-220	0.1474	0.0003403	0.000467029		UCE4-1155
5	CE5-216	0.1257	0.001008	0.00135856		5	UCE5-2079	0.1474	0.0003403	0.000467029		CE5-149
5	CE5-217	0.1257	0.001008	0.00135856		5	UCE5-2083	0.1474	0.0003403	0.000467029		UCE5-1371
5	CE5-219	0.1257	0.001008	0.00135856		5	UCE5-2087	0.1474	0.0003403	0.000467029		UCE5-1379
5	CE5-220	0.1257	0.001008	0.00135856		5	UCE5-1858	0.1466	0.0003541	0.000471878		CE5-148
5	UCE5-2079	0.1257	0.001008	0.00135856		X	CE6-198	0.1465	0.0003562	0.000471878		CE5-35
5	UCE5-2083	0.1257	0.001008	0.00135856		X	UCE6-1360	0.1465	0.0003562	0.000471878		UCE4-1167
5	UCE5-2087	0.1257	0.001008	0.00135856		2	CE2-10	0.1458	0.0003687	0.000471878		UCE4-1163
5	UCE5-2107	0.1239	0.001103	0.00147594		2	CE2-11	0.1458	0.0003687	0.000471878		CE4-147
5	UCE5-2118	0.1239	0.001103	0.00147594		2	CE2-163	0.1458	0.0003687	0.000471878		CE4-148
4	CE4-169	0.1236	0.001119	0.00148142		2	CE2-164	0.1458	0.0003687	0.000471878		CE4-149
4	CE4-170	0.1236	0.001119	0.00148142		2	CE2-166	0.1458	0.0003687	0.000471878		CE4-233
4	UCE4-1084	0.1236	0.001119	0.00148142		2	CE2-167	0.1458	0.0003687	0.000471878		UCE4-1012
5	CE5-143	0.1227	0.001167	0.00153408		2	CE2-168	0.1458	0.0003687	0.000471878		UCE4-1016
5	UCE5-1311	0.1227	0.001167	0.00153408		2	CE2-169	0.1458	0.0003687	0.000471878		UCE4-1018
2	CE2-216	0.1225	0.001179	0.00154442		2	CE2-170	0.1458	0.0003687	0.000471878		CE2-158
4	CE4-172	0.1205	0.001306	0.00168129		2	CE2-171	0.1458	0.0003687	0.000471878		CE2-159
4	CE4-173	0.1205	0.001306	0.00168129		2	CE2-18	0.1458	0.0003687	0.000471878		CE2-160
4	CE4-20	0.1205	0.001306	0.00168129		2	CE2-28	0.1458	0.0003687	0.000471878		CE2-162
4	UCE4-1113	0.1205	0.001306	0.00168129		2	UCE2-1775	0.1458	0.0003687	0.000471878		UCE2-1755
4	UCE4-1116	0.1205	0.001306	0.00168129		2	UCE2-1778	0.1458	0.0003687	0.000471878		UCE2-1756
5	CE5-221	0.1202	0.00142	0.00182176		1	CE1-112	0.1455	0.0003728	0.000471878		UCE2-1763
1	CE1-19	0.1193	0.001484	0.00189735		1	CE1-130	0.1455	0.0003728	0.000471878		UCE2-1768
1	CE1-127	0.1145	0.001754	0.00221225		1	CE1-145	0.1455	0.0003728	0.000471878		UCE5-1289
1	CE1-128	0.1145	0.001754	0.00221225		1	CE1-163	0.1455	0.0003728	0.000471878		UCE5-1293
1	CE1-256	0.1145	0.001754	0.00221225		1	CE1-173	0.1455	0.0003728	0.000471878		UCE2-1559
1	UCE1-887	0.1145	0.001754	0.00221225		1	UCE1-906	0.1455	0.0003728	0.000471878		CE2-193
5	CE5-148	0.1136	0.001833	0.00230411		2	CE2-201	0.1447	0.0003885	0.000490094		UCE2-2019
X	CE6-29	0.1131	0.001882	0.00235776		2	CE2-172	0.1423	0.0004398	0.000547436		UCE2-2020
2	CE2-214	0.1123	0.001961	0.00243225		2	CE2-236	0.1423	0.0004398	0.000547436		CE4-230
2	CE2-215	0.1123	0.001961	0.00243225		2	UCE2-1832	0.1423	0.0004398	0.000547436		CE4-234
2	UCE2-2289	0.1123	0.001961	0.00243225		2	UCE2-1837	0.1423	0.0004398	0.000547436		CE4-28
5	CE5-139	0.112	0.001983	0.0024433		2	CE2-149	0.1414	0.0004602	0.000570932		UCE4-1192
5	UCE5-1244	0.112	0.001983	0.0024433		2	CE2-17	0.1399	0.000496	0.000611298		UCE4-1194
4	CE4-209	0.1118	0.002005	0.00246228		2	CE2-31	0.1399	0.000496	0.000611298		UCE4-1202
5	UCE5-1233	0.1114	0.002042	0.0024995		2	CE2-150	0.1397	0.0005002	0.000612445		UCE4-1207
4	CE4-147	0.1106	0.002124	0.00254154		2	CE2-22	0.1397	0.0005002	0.000612445		CE4-174
4	CE4-148	0.1106	0.002124	0.00254154		1	CE1-138	0.1385	0.0005301	0.00064484		CE4-175
4	CE4-149	0.1106	0.002124	0.00254154		1	CE1-146	0.1385	0.0005301	0.00064484		CE4-176
4	CE4-233	0.1106	0.002124	0.00254154		5	CE5-158	0.1375	0.0005598	0.000672604		CE4-177
4	UCE4-1012	0.1106	0.002124	0.00254154		5	CE5-159	0.1375	0.0005598	0.000672604		CE4-229
4	UCE4-1016	0.1106	0.002124	0.00254154		5	UCE5-1507	0.1375	0.0005598	0.000672604		CE4-9
4	UCE4-1018	0.1106	0.002124	0.00254154		X	CE6-131	0.1374	0.0005619	0.000672604		UCE4-1138
5	CE5-133	0.1092	0.002279	0.00270104		X	CE6-132	0.1374	0.0005619	0.000672604		UCE4-1144
5	UCE5-1023	0.1092	0.002279	0.00270104		X	CE6-194	0.1366	0.0005841	0.000694739		UCE4-1146
5	UCE5-1030	0.1092	0.002279	0.00270104		X	UCE6-1343	0.1366	0.0005841	0.000694739		UCE4-1147
2	CE2-192	0.1086	0.002346	0.0027629		1	CE1-122	0.1358	0.0006078	0.00072064		CE2-192
2	UCE2-2012	0.1086	0.002346	0.0027629		2	UCE2-1850	0.1341	0.0006634	0.000779647		UCE2-2012
5	CE5-130	0.1081	0.002412	0.00278786		2	CE2-156	0.1351	0.0006827	0.000779647		CE5-283
5	CE5-131	0.1081	0.002412	0.00278786		2	CE2-13	0.1334	0.0006867	0.000779647		CE1-123
5	UCE5-1011	0.1081	0.002412	0.00278786		2	CE2-153	0.1334	0.0006867	0.000779647		CE1-124
5	UCE5-1012	0.1081	0.002412	0.00278786		2	CE2-154	0.1334	0.0006867	0.000779647		CE1-228
5	UCE5-934	0.1081	0.002412	0.00278786		2	CE2-155	0.1334	0.0006867	0.000779647		UCE1-829
5	UCE5-954	0.1081	0.002412	0.00278786		2	UCE2-1690	0.1334	0.0006867	0.000779647		UCE1-835
5	CE5-147	0.1088	0.002477	0.00284154		2	UCE2-1697	0.1334	0.0006867	0.000779647		UCE1-848
5	CE5-245	0.1074	0.002489	0.00284154		2	UCE2-1703	0.1334	0.0006867	0.000779647		UCE1-855
5	UCE5-2560	0.1074	0.002489	0.00284154		2	UCE2-1708	0.1334	0.0006867	0.000779647		CE5-185
5	UCE5-2565	0.107	0.002536	0.00284154		2	UCE2-1709	0.1334	0.0006867	0.000779647		CE5-186
5	UCE5-2685	0.107	0.002536	0.00284154		2	UCE2-1730	0.1334	0.0006867	0.000779647		UCE5-1809
3	UCE3-1129	0.107	0.002536	0.00284154		2	UCE2-1736	0.1334	0.0006867	0.000779647		UCE5-1813
3	UCE3-1130	0.107	0.002536	0.00284154		2	UCE2-1748	0.1334	0.0006867	0.000779647		UCE2-2119
4	CE4-204	0.1068	0.002565	0.00284154		5	UCE5-1534	0.133	0.0006997	0.000792007		UCE4-1238
4	UCE4-1356	0.1068	0.002565	0.00284154		2	CE2-151	0.1318	0.0007437	0.000836756		UCE4-1239
4	UCE4-1363	0.1068	0.002565	0.00284154		2	UCE2-1676	0.1318	0.0007437	0.000836756		CE1-127
4	UCE4-1369	0.1068	0.002565	0.00284154		5	UCE5-1247	0.1316	0.0007488	0.00083683		CE1-128
4	UCE4-1380	0.1068	0.002565	0.00284154		5	UCE5-1251	0.1316	0.0007488	0.00083683		CE1-256
4	UCE4-1408	0.1068	0.002565	0.00284154		X	CE6-207	0.1315	0.0007527	0.00083683		UCE1-887
4	UCE4-1414	0.1068	0.002565	0.00284154		X	CE6-219	0.1315	0.0007527	0.00083683		CE1-19
3	CE3-127	0.1062	0.002645	0.00287954		2	UCE2-2150	0.1309	0.0007765	0.000860736		UCE2-1862
3	CE3-128	0.1062	0.002645	0.00287954		2	CE2-147	0.1298	0.0008197	0.000900628		CE2-140
3	UCE3-825	0.1062	0.002645	0.00287954		2	CE2-148	0.1298	0.0008197	0.000900628		UCE6-833
3	UCE3-832	0.1062	0.002645	0.00287954		2	UCE2-1665	0.1298	0.0008197	0.000900628		UCE6-835
5	UCE5-921	0.1061	0.002657	0.00287954		5	CE5-189	0.1289	0.0008597	0.00093907		UCE6-839
4	CE4-199	0.1061	0.002661	0.00287954		5	UCE5-1839	0.1289	0.0008597	0.00093907		UCE6-840
4	UCE4-1314	0.1061	0.002661	0.00287954		3	CE3-142	0.1276	0.0009174	0.000996287		CE5-164
4	UCE4-1320	0.1061	0.002661	0.00287954		3	CE3-7	0.1276	0.0009174	0.000996287		CE5-165
2	CE2-242	0.1059	0.002681	0.00289279		X	CE6-128	0.1267	0.0009597	0.0010373		CE5-166
5	CE5-138	0.1056	0.002719	0.002901		2	UCE2-2081	0.1266	0.0009607	0.0010373		CE5-167
X	CE6-142	0.1055	0.002735	0.002901		X	CE6-129	0.1258	0.001002	0.00107878		CE5-168
X	UCE6-952	0.1055	0.002735	0.002901		X	CE6-130	0.1257	0.001008	0.00107904		UCE5-1544
4	CE4-156	0.1054	0.002743	0.002901		X	UCE6-858	0.1257	0.001008	0.00107904		UCE5-1563
4	CE4-157	0.1054	0.002743	0.002901		5	CE5-188	0.1255	0.001017	0.00108249		UCE5-1703
4	CE4-6	0.1054	0.002743	0.002901		5	UCE5-1830	0.1255	0.001017	0.00108249		UCE5-1719
4	UCE4-1059	0.1054	0.002743	0.002901		5	UCE5-1509	0.1269	0.001022	0.00108473		UCE5-2771
4	UCE4-1456	0.1045	0.002868	0.00302463		5	CE5-187	0.1241	0.001092	0.00115575		UCE5-2776
X	CE6-141	0.1039	0.002955	0.00309888		2	CE2-141	0.1227	0.001167	0.00123165		CE5-139
X	UCE6-940	0.1039	0.002955	0.00309888		2	UCE2-2092	0.121	0.001273	0.00133975		UCE5-1244
4	CE4-133	0.1032	0.003065	0.00319628		2	CE2-131	0.1206	0.001296	0.00134714		UCE5-1726
4	UCE4-940	0.1032	0.003065	0.00319628		5	CE5-190	0.1206	0.001298	0.00134714		UCE5-1734
2	CE2-134	0.1028	0.003129	0.0032359		5	CE5-191	0.1206	0.001298	0.00134714		UCE5-1735
2	UCE2-1582	0.1028	0.003129	0.0032359		5	CE5-20	0.1206	0.001298	0.00134714		CE6-127
2	UCE2-1586	0.1028	0.003129	0.0032359		5	UCE5-1841	0.1206	0.001298	0.00134714		CE2-143
3	CE3-183	0.1018	0.003285	0.00337841		5	CE5-143	0.1204	0.001313	0.0013552		CE2-144
3	UCE3-1123	0.1018	0.003285	0.00337841		5	UCE5-1311	0.1204	0.001313	0.0013552		CE2-145
1	CE1-114	0.1017	0.003303	0.00337841		2	CE2-197	0.1199	0.001341	0.00137378		UCE2-1644
1	CE1-165	0.1017	0.003303	0.00337841		2	UCE2-2058	0.1199	0.001341	0.00137378		UCE2-1651
4	UCE4-1081	0.1012	0.003384	0.00345092		2	CE2-198	0.1199	0.001342	0.00137378		UCE2-1654
5	UCE5-820	0.101	0.003411	0.00345092		2	CE2-196	0.1191	0.001396	0.00142129		UCE2-1658
5	UCE5-833	0.101	0.003411	0.00345092		2	CE2-237	0.1191	0.001396	0.00142129		CE5-251
2	CE2-235	0.1009	0.003428	0.00345092		4	UCE4-1229	0.1184	0.001443	0.00146516		UCE5-2793
4	UCE4-1337	0.1005	0.003505	0.00345092		5	CE5-160	0.1179	0.001485	0.00147205		CE2-130
4	UCE4-1345	0.1005	0.003505	0.00345092		5	CE5-161	0.1179	0.001485	0.00147205		UCE2-1552
3	CE3-176	0.1004	0.003523	0.00345092		5	CE5-162	0.1179	0.001485	0.00147205		CE2-2
3	UCE3-1088	0.1004	0.003523	0.00345092		5	UCE5-1519	0.1179	0.001485	0.00147205		CE5-169
X	UCE6-962	0.1003	0.003532	0.00345092		4	CE4-1	0.1178	0.001493	0.00147205		CE5-170
X	UCE6-965	0.1003	0.003532	0.00345092		4	CE4-178	0.1178	0.001493	0.00147205		CE5-171
4	CE4-161	0.1002	0.003547	0.00345092		4	CE4-179	0.1178	0.001493	0.00147205		CE5-275
4	CE4-162	0.1002	0.003547	0.00345092		4	CE4-180	0.1178	0.001493	0.00147205		UCE5-1724
4	CE4-163	0.1002	0.003547	0.00345092		4	CE4-181	0.1178	0.001493	0.00147205		UCE5-1233
4	CE4-165	0.1002	0.003547	0.00345092		4	CE4-19	0.1178	0.001493	0.00147205		CE5-172
4	CE4-166	0.1002	0.003547	0.00345092		4	UCE4-1155	0.1178	0.001493	0.00147205		CE5-173
4	CE4-32	0.1002	0.003547	0.00345092		5	CE5-149	0.1173	0.001528	0.00149475		CE5-174
4	UCE4-1071	0.1002	0.003547	0.00345092		5	UCE5-1371	0.1173	0.001528	0.00149475		CE4-133
4	UCE4-1080	0.1002	0.003547	0.00345092		5	UCE5-1379	0.1173	0.001528	0.00149475		UCE4-940
3	CE3-186	0.1001	0.003568	0.00345092		5	CE5-148	0.1168	0.001566	0.00152794		CE4-213
3	CE3-187	0.1001	0.003568	0.00345092		3	CE3-143	0.1166	0.001581	0.00153458		UCE4-1536
3	CE3-218	0.1001	0.003568	0.00345092		3	CE3-144	0.1166	0.001581	0.00153458		UCE4-1545
2	UCE2-1597	0.09973	0.003635	0.00350663		5	CE5-35	0.1158	0.001648	0.00159548		CE5-36
1	CE1-117	0.09946	0.003684	0.00352656		4	UCE4-1167	0.1152	0.001695	0.00163675		CE1-137
1	UCE1-935	0.09946	0.003684	0.00352656		4	UCE4-1163	0.1148	0.001729	0.0016587		CE1-113
1	UCE1-941	0.09946	0.003684	0.00352656		X	CE6-208	0.1148	0.001733	0.0016587		CE1-144
3	UCE3-789	0.09862	0.003838	0.00366459		X	UCE6-1490	0.1148	0.001733	0.0016587		CE1-171
3	UCE3-792	0.0985	0.003861	0.00367714		4	CE4-147	0.1144	0.001762	0.0016587		CE1-257
1	CE1-138	0.09836	0.003888	0.00368406		4	CE4-148	0.1144	0.001762	0.0016587		CE5-138
1	CE1-146	0.09836	0.003888	0.00368406		4	CE4-149	0.1144	0.001762	0.0016587		CE4-215
2	CE2-211	0.09818	0.003921	0.00370592		4	CE4-233	0.1144	0.001762	0.0016587		CE4-217
4	CE4-158	0.09791	0.003975	0.00372864		4	UCE4-1012	0.1144	0.001762	0.0016587		CE4-218
4	CE4-159	0.09791	0.003975	0.00372864		4	UCE4-1016	0.1144	0.001762	0.0016587		CE4-222
4	CE4-160	0.09791	0.003975	0.00372864		4	UCE4-1018	0.1144	0.001762	0.0016587		UCE4-1593
5	CE5-145	0.09751	0.004054	0.0037743		X	UCE6-854	0.1132	0.001875	0.00176065		UCE4-1601
5	CE5-146	0.09751	0.004054	0.0037743		2	CE2-158	0.1122	0.001964	0.00178032		UCE4-1606
5	UCE5-1345	0.09751	0.004054	0.0037743		2	CE2-159	0.1122	0.001964	0.00178032		UCE4-1610
3	CE3-185	0.09858	0.004071	0.00377471		2	CE2-160	0.1122	0.001964	0.00178032		UCE4-1612
2	CE2-137	0.09728	0.0041	0.00377471		2	CE2-162	0.1122	0.001964	0.00178032		UCE4-1623
4	CE4-213	0.09725	0.004105	0.00377471		2	UCE2-1755	0.1122	0.001964	0.00178032		UCE4-1635
4	UCE4-1536	0.09725	0.004105	0.00377471		2	UCE2-1756	0.1122	0.001964	0.00178032		UCE4-1641
4	UCE4-1545	0.09725	0.004105	0.00377471		2	UCE2-1763	0.1122	0.001964	0.00178032		UCE4-1644
4	UCE4-935	0.09715	0.004126	0.00377542		2	UCE2-1768	0.1122	0.001964	0.00178032		UCE4-1649
4	UCE4-941	0.09715	0.004126	0.00377542		5	UCE5-1289	0.112	0.001985	0.00178032		CE2-204
4	CE4-200	0.09663	0.004233	0.00383859		5	UCE5-1293	0.112	0.001985	0.00178032		CE2-245
4	CE4-14	0.09647	0.004267	0.00383859		2	UCE2-1559	0.1116	0.002024	0.00178032		CE6-125
4	CE4-145	0.09647	0.004267	0.00383859		2	CE2-193	0.1116	0.00203	0.00178032		CE6-126
4	CE4-146	0.09647	0.004267	0.00383859		2	UCE2-2019	0.1116	0.00203	0.00178032		UCE6-814
4	UCE4-985	0.09647	0.004267	0.00383859		2	UCE2-2020	0.1116	0.00203	0.00178032		UCE6-817
4	UCE4-988	0.09647	0.004267	0.00383859		X	UCE6-1606	0.1115	0.00203	0.00178032		CE1-150
4	UCE4-995	0.09647	0.004267	0.00383859		4	CE4-230	0.1115	0.002038	0.00178032		UCE1-796
4	UCE4-978	0.09583	0.004402	0.00395051		4	CE4-234	0.1115	0.002038	0.00178032		UCE1-797
2	CE2-140	0.09494	0.0046	0.00409867		4	CE4-28	0.1115	0.002038	0.00178032		UCE4-935
2	CE2-147	0.09489	0.004611	0.00409867		4	UCE4-1192	0.1115	0.002038	0.00178032		UCE4-941
2	CE2-148	0.09489	0.004611	0.00409867		4	UCE4-1194	0.1115	0.002038	0.00178032		CE2-177
2	UCE2-1665	0.09489	0.004611	0.00409867		4	UCE4-1202	0.1115	0.002038	0.00178032		CE2-178
5	UCE5-835	0.09484	0.004622	0.00409869		4	UCE4-1207	0.1115	0.002038	0.00178032		CE2-202
X	CE6-13	0.09441	0.004721	0.00416668		4	CE4-174	0.1114	0.002048	0.00178032		CE2-194
X	CE6-147	0.09441	0.004721	0.00416668		4	CE4-175	0.1114	0.002048	0.00178032		CE2-195
X	CE6-139	0.09419	0.004771	0.00420088		4	CE4-176	0.1114	0.002048	0.00178032		UCE2-2028
2	CE2-141	0.09359	0.004913	0.00431573		4	CE4-177	0.1114	0.002048	0.00178032		UCE2-2047
2	UCE2-1602	0.09351	0.004934	0.00432245		4	CE4-229	0.1114	0.002048	0.00178032		CE4-10
4	CE4-206	0.0933	0.004985	0.00432245		4	CE4-9	0.1114	0.002048	0.00178032		UCE4-1244
4	UCE4-1424	0.0933	0.004985	0.00432245		4	UCE4-1138	0.1114	0.002048	0.00178032		UCE5-835
2	CE2-158	0.09304	0.005048	0.00432245		4	UCE4-1144	0.1114	0.002048	0.00178032		UCE2-2137
2	CE2-159	0.09304	0.005048	0.00432245		4	UCE4-1146	0.1114	0.002048	0.00178032		UCE2-2141
2	CE2-160	0.09304	0.005048	0.00432245		4	UCE4-1147	0.1114	0.002048	0.00178032		CE5-147
2	CE2-162	0.09304	0.005048	0.00432245		2	CE2-192	0.1113	0.002058	0.00178075		CE2-12
2	UCE2-1755	0.09304	0.005048	0.00432245		2	UCE2-2012	0.1113	0.002058	0.00178075		CE5-145
2	UCE2-1756	0.09304	0.005048	0.00432245		5	CE5-283	0.1108	0.002103	0.00181549		CE5-146
2	UCE2-1763	0.09304	0.005048	0.00432245		1	CE1-123	0.1104	0.002152	0.0018283		UCE5-1345
2	UCE2-1768	0.09304	0.005048	0.00432245		1	CE1-124	0.1104	0.002152	0.0018283		CE4-188
2	CE2-12	0.09292	0.005079	0.00433904		1	CE1-228	0.1104	0.002152	0.0018283		CE5-15
2	CE2-156	0.09372	0.005157	0.00439562		1	UCE1-829	0.1104	0.002152	0.0018283		CE5-176
2	CE2-149	0.09226	0.005246	0.00446129		1	UCE1-835	0.1104	0.002152	0.0018283		CE5-177
1	CE1-122	0.09206	0.005298	0.00449527		1	UCE1-848	0.1104	0.002152	0.0018283		CE5-179
5	CE5-127	0.09167	0.005399	0.00456024		1	UCE1-855	0.1104	0.002152	0.0018283		CE5-180
5	UCE5-866	0.09167	0.005399	0.00456024		X	CE6-209	0.1101	0.002185	0.00183637		CE5-181
1	CE1-115	0.09105	0.005567	0.00462883		5	CE5-185	0.11	0.002186	0.00183637		CE5-184
1	CE1-116	0.09105	0.005567	0.00462883		5	CE5-186	0.11	0.002186	0.00183637		UCE5-1742
1	CE1-160	0.09105	0.005567	0.00462883		5	UCE5-1809	0.11	0.002186	0.00183637		UCE5-1746
1	CE1-166	0.09105	0.005567	0.00462883		5	UCE5-1813	0.11	0.002186	0.00183637		UCE5-1780
1	CE1-28	0.09105	0.005567	0.00462883		2	UCE2-2119	0.1098	0.002215	0.00185657		UCE5-1790
1	UCE1-924	0.09105	0.005567	0.00462883		4	UCE4-1238	0.1089	0.002316	0.00193258		UCE5-1791
1	UCE1-927	0.09105	0.005567	0.00462883		4	UCE4-1239	0.1089	0.002316	0.00193258		UCE5-820
2	UCE2-2281	0.08969	0.005951	0.00493713		1	CE1-127	0.1083	0.002387	0.00197424		UCE5-833
5	UCE5-1143	0.08953	0.005998	0.0049541		1	CE1-128	0.1083	0.002387	0.00197424		CE5-137
5	UCE5-1146	0.08953	0.005998	0.0049541		1	CE1-256	0.1083	0.002387	0.00197424		UCE5-1198
X	UCE6-990	0.08923	0.006087	0.00500298		1	UCE1-887	0.1083	0.002387	0.00197424		CE2-16
X	UCE6-991	0.08923	0.006087	0.00500298		1	CE1-19	0.1094	0.002406	0.00198557		UCE2-1515
1	CE1-123	0.08858	0.006283	0.00500298		2	UCE2-1862	0.1076	0.002468	0.00203226		CE4-14
1	CE1-124	0.08858	0.006283	0.00500298		2	CE2-140	0.1068	0.002565	0.00210384		CE4-145
1	CE1-228	0.08858	0.006283	0.00500298		X	UCE6-833	0.1067	0.002583	0.00210384		CE4-146
1	UCE1-829	0.08858	0.006283	0.00500298		X	UCE6-835	0.1067	0.002583	0.00210384		UCE4-985
1	UCE1-835	0.08858	0.006283	0.00500298		X	UCE6-839	0.1067	0.002583	0.00210384		UCE4-988
1	UCE1-848	0.08858	0.006283	0.00500298		X	UCE6-840	0.1067	0.002583	0.00210384		UCE4-995
1	UCE1-855	0.08858	0.006283	0.00500298		5	CE5-164	0.1061	0.002652	0.00211858		UCE5-808
4	CE4-138	0.08858	0.006285	0.00500298		5	CE5-165	0.1061	0.002652	0.00211858		UCE5-787
4	CE4-139	0.08858	0.006285	0.00500298		5	CE5-166	0.1061	0.002652	0.00211858		UCE4-1171
4	CE4-141	0.08858	0.006285	0.00500298		5	CE5-167	0.1061	0.002652	0.00211858		UCE4-1175
4	CE4-226	0.08858	0.006285	0.00500298		5	CE5-168	0.1061	0.002652	0.00211858		CE5-134
4	UCE4-956	0.08858	0.006285	0.00500298		5	UCE5-1544	0.1061	0.002652	0.00211858		UCE5-1067
4	UCE4-963	0.08858	0.006285	0.00500298		5	UCE5-1563	0.1061	0.002652	0.00211858		CE2-181
4	UCE4-971	0.08858	0.006285	0.00500298		5	UCE5-1703	0.1061	0.002652	0.00211858		CE2-182
4	UCE4-974	0.08858	0.006285	0.00500298		5	UCE5-1719	0.1061	0.002652	0.00211858		CE2-183
4	CE4-205	0.08787	0.006507	0.00516868		5	UCE5-2771	0.1054	0.002743	0.00218198		CE2-184
3	CE3-122	0.08712	0.00675	0.00528321		5	UCE5-2776	0.1054	0.002743	0.00218198		CE2-185
3	UCE3-786	0.08712	0.00675	0.00528321		2	CE2-206	0.1049	0.002816	0.00223057		CE2-186
3	UCE3-788	0.08712	0.00675	0.00528321		2	UCE2-2169	0.1049	0.002816	0.00223057		CE2-187
4	CE4-207	0.08712	0.006751	0.00528321		5	CE5-139	0.1042	0.002923	0.00230558		CE2-188
3	CE3-173	0.08703	0.00678	0.00528321		5	UCE5-1244	0.1042	0.002923	0.00230558		CE2-189
3	CE3-174	0.08703	0.00678	0.00528321		5	UCE5-1726	0.1039	0.002967	0.0023256		CE2-3
3	UCE3-1075	0.08703	0.00678	0.00528321		5	UCE5-1734	0.1039	0.002967	0.0023256		UCE2-1879
3	UCE3-1076	0.08703	0.00678	0.00528321		5	UCE5-1735	0.1039	0.002967	0.0023256		UCE2-1883
2	CE2-150	0.08694	0.00681	0.00528321		X	CE6-127	0.1037	0.002996	0.00234343		UCE2-1884
2	CE2-22	0.08694	0.00681	0.00528321		2	CE2-143	0.1029	0.003115	0.00240141		UCE2-1897
X	CE6-148	0.08691	0.006821	0.00528321		2	CE2-144	0.1029	0.003115	0.00240141		UCE2-1939
X	UCE6-1000	0.08691	0.006821	0.00528321		2	CE2-145	0.1029	0.003115	0.00240141		UCE2-1946
4	CE4-167	0.08685	0.006842	0.0052885		2	UCE2-1644	0.1029	0.003115	0.00240141		UCE2-1949
4	UCE4-1520	0.08661	0.006921	0.00529475		2	UCE2-1651	0.1029	0.003115	0.00240141		UCE2-1985
4	UCE4-1522	0.08661	0.006921	0.00529475		2	UCE2-1654	0.1029	0.003115	0.00240141		UCE2-1991
4	UCE4-1523	0.08661	0.006921	0.00529475		2	UCE2-1658	0.1029	0.003115	0.00240141		CE2-126
4	UCE4-1525	0.08661	0.006921	0.00529475		5	CE5-251	0.1038	0.003167	0.0024231		UCE2-1456
4	UCE4-1531	0.08661	0.006921	0.00529475		5	UCE5-2793	0.1038	0.003167	0.0024231		UCE2-1482
3	CE3-130	0.08648	0.006966	0.00531048		2	CE2-130	0.1025	0.003169	0.0024231		CE1-117
5	CE5-36	0.08647	0.00697	0.00531048		2	UCE2-1552	0.1025	0.003169	0.0024231		UCE1-935
X	UCE6-904	0.08618	0.007068	0.00537418		2	CE2-2	0.1021	0.003235	0.00246853		UCE1-941
2	CE2-201	0.08504	0.007477	0.0056736		3	UCE3-905	0.1013	0.003365	0.00256251		CE3-153
4	CE4-210	0.08422	0.007783	0.00585011		3	UCE3-940	0.1004	0.003512	0.0026505		CE3-217
4	UCE4-1468	0.08422	0.007783	0.00585011		5	CE5-169	0.1004	0.003523	0.0026505		CE1-114
5	CE5-129	0.08413	0.007817	0.00585011		5	CE5-170	0.1004	0.003523	0.0026505		CE1-165
5	UCE5-877	0.08413	0.007817	0.00585011		5	CE5-171	0.1004	0.003523	0.0026505		UCE4-978
5	UCE5-905	0.08413	0.007817	0.00585011		5	CE5-275	0.1004	0.003523	0.0026505		CE5-133
2	CE2-13	0.08372	0.007976	0.00585011		5	UCE5-1724	0.1004	0.003523	0.0026505		UCE5-1023
2	CE2-153	0.08372	0.007976	0.00585011		5	UCE5-1233	0.09923	0.003725	0.00278985		UCE5-1030
2	CE2-154	0.08372	0.007976	0.00585011		5	CE5-172	0.09916	0.003738	0.00278985		CE2-208
2	CE2-155	0.08372	0.007976	0.00585011		5	CE5-173	0.09916	0.003738	0.00278985		UCE4-1520
2	UCE2-1690	0.08372	0.007976	0.00585011		5	CE5-174	0.09916	0.003738	0.00278985		UCE4-1522
2	UCE2-1697	0.08372	0.007976	0.00585011		4	CE4-133	0.09819	0.003921	0.00291482		UCE4-1523
2	UCE2-1703	0.08372	0.007976	0.00585011		4	UCE4-940	0.09819	0.003921	0.00291482		UCE4-1525
2	UCE2-1708	0.08372	0.007976	0.00585011		2	CE2-205	0.09804	0.003948	0.00292908		UCE4-1531
2	UCE2-1709	0.08372	0.007976	0.00585011		4	CE4-213	0.09767	0.004022	0.00296636		UCE6-786
2	UCE2-1730	0.08372	0.007976	0.00585011		4	UCE4-1536	0.09767	0.004022	0.00296636		UCE2-1377
2	UCE2-1736	0.08372	0.007976	0.00585011		4	UCE4-1545	0.09767	0.004022	0.00296636		CE1-151
2	UCE2-1748	0.08372	0.007976	0.00585011		5	CE5-36	0.09759	0.004037	0.00297157		UCE1-869
3	CE3-123	0.08321	0.008178	0.00598651		1	CE1-137	0.09748	0.00406	0.00298264		UCE1-871
2	CE2-197	0.08229	0.008555	0.00623802		2	CE2-123	0.09692	0.004172	0.00304026		UCE1-875
2	UCE2-2058	0.08229	0.008555	0.00623802		2	UCE2-1259	0.09692	0.004172	0.00304026		CE2-132
5	CE5-134	0.08208	0.008645	0.00627912		2	UCE2-1312	0.09692	0.004172	0.00304026		UCE2-1577
5	UCE5-1067	0.08208	0.008645	0.00627912		2	UCE2-1313	0.09692	0.004172	0.00304026		CE6-9
3	UCE3-821	0.08203	0.008664	0.0062807		5	UCE5-2796	0.09689	0.004179	0.00304026		UCE6-808
X	CE6-140	0.08186	0.008736	0.00630839		1	CE1-113	0.09582	0.004404	0.0031566		CE1-115
X	UCE6-929	0.08186	0.008736	0.00630839		1	CE1-144	0.09582	0.004404	0.0031566		CE1-116
X	CE6-14	0.08144	0.008918	0.006415		1	CE1-171	0.09582	0.004404	0.0031566		CE1-160
X	CE6-146	0.08144	0.008918	0.006415		1	CE1-257	0.09582	0.004404	0.0031566		CE1-166
4	CE4-12	0.08114	0.009052	0.00647397		5	CE5-138	0.09543	0.00449	0.0031566		CE1-28
4	CE4-132	0.08114	0.009052	0.00647397		4	CE4-215	0.09539	0.004499	0.0031566		UCE1-924
4	UCE4-920	0.08114	0.009052	0.00647397		4	CE4-217	0.09539	0.004499	0.0031566		UCE1-927
3	UCE3-798	0.08099	0.009119	0.006497		4	CE4-218	0.09539	0.004499	0.0031566		CE3-182
3	UCE3-799	0.08099	0.009119	0.006497		4	CE4-222	0.09539	0.004499	0.0031566		UCE3-1116
4	UCE4-1581	0.08071	0.009246	0.00657493		4	UCE4-1593	0.09539	0.004499	0.0031566		CE4-189
2	CE2-233	0.08043	0.009375	0.0066009		4	UCE4-1601	0.09539	0.004499	0.0031566		CE2-122
2	CE2-143	0.08026	0.009452	0.0066009		4	UCE4-1606	0.09539	0.004499	0.0031566		CE2-14
2	CE2-144	0.08026	0.009452	0.0066009		4	UCE4-1610	0.09539	0.004499	0.0031566		CE2-179
2	CE2-145	0.08026	0.009452	0.0066009		4	UCE4-1612	0.09539	0.004499	0.0031566		CE2-180
2	UCE2-1644	0.08026	0.009452	0.0066009		4	UCE4-1623	0.09539	0.004499	0.0031566		CE4-128
2	UCE2-1651	0.08026	0.009452	0.0066009		4	UCE4-1635	0.09539	0.004499	0.0031566		CE2-137
2	UCE2-1654	0.08026	0.009452	0.0066009		4	UCE4-1641	0.09539	0.004499	0.0031566		CE4-138
2	UCE2-1658	0.08026	0.009452	0.0066009		4	UCE4-1644	0.09539	0.004499	0.0031566		CE4-139
2	CE2-193	0.08021	0.009477	0.0066009		4	UCE4-1649	0.09539	0.004499	0.0031566		CE4-141
2	UCE2-2019	0.08021	0.009477	0.0066009		2	CE2-204	0.09515	0.004551	0.00318117		CE4-226
2	UCE2-2020	0.08021	0.009477	0.0066009		2	CE2-245	0.09515	0.004551	0.00318117		UCE4-956
1	CE1-221	0.07962	0.009752	0.00671381		2	UCE2-2153	0.09469	0.004656	0.00324851		UCE4-963
4	CE4-152	0.0796	0.009765	0.00671381		X	CE6-125	0.09452	0.004696	0.00325219		UCE4-971
4	CE4-153	0.0796	0.009765	0.00671381		X	CE6-126	0.09452	0.004696	0.00325219		UCE4-974
4	CE4-154	0.0796	0.009765	0.00671381		X	UCE6-814	0.09452	0.004696	0.00325219		UCE5-921
4	CE4-155	0.0796	0.009765	0.00671381		X	UCE6-817	0.09452	0.004696	0.00325219		CE4-187
4	UCE4-1053	0.0796	0.009765	0.00671381		1	CE1-150	0.09409	0.004795	0.00330244		UCE4-1185
4	UCE4-1055	0.0796	0.009765	0.00671381		1	UCE1-796	0.09409	0.004795	0.00330244		CE1-125
X	CE6-149	0.07892	0.01009	0.00689914		1	UCE1-797	0.09409	0.004795	0.00330244		UCE6-790
X	CE6-150	0.07892	0.01009	0.00689914		3	UCE3-894	0.09401	0.004813	0.00330625		UCE1-863
X	UCE6-1007	0.07892	0.01009	0.00689914		4	UCE4-935	0.09395	0.004827	0.00330625		UCE1-864
X	UCE6-988	0.07878	0.01017	0.00694113		4	UCE4-941	0.09395	0.004827	0.00330625		CE2-138
2	UCE2-2081	0.07835	0.01038	0.00707153		2	CE2-177	0.09336	0.004969	0.00339111		CE2-139
2	CE2-151	0.07802	0.01055	0.00716121		2	CE2-178	0.09336	0.004969	0.00339111		CE2-8
2	UCE2-1676	0.07802	0.01055	0.00716121		2	CE2-202	0.09304	0.00505	0.0034376		UCE2-1610
3	UCE3-1091	0.07795	0.01059	0.00717532		2	CE2-194	0.0929	0.005083	0.0034376		UCE4-1581
2	UCE2-1850	0.07761	0.01076	0.00727729		2	CE2-195	0.0929	0.005083	0.0034376		CE4-12
2	CE2-196	0.07668	0.01127	0.00759471		2	UCE2-2028	0.0929	0.005083	0.0034376		CE4-132
2	CE2-237	0.07668	0.01127	0.00759471		2	UCE2-2047	0.0929	0.005083	0.0034376		UCE4-920
4	CE4-212	0.07644	0.0114	0.00762724		4	CE4-10	0.09269	0.005137	0.00346162		CE3-170
4	CE4-227	0.07644	0.0114	0.00762724		4	UCE4-1244	0.09269	0.005137	0.00346162		CE3-171
4	CE4-235	0.07644	0.0114	0.00762724		5	UCE5-835	0.09264	0.00515	0.00346415		CE3-172
4	UCE4-1495	0.07644	0.0114	0.00762724		2	UCE2-2137	0.09237	0.005217	0.00349666		UCE3-1060
1	CE1-137	0.07618	0.01155	0.00771377		2	UCE2-2141	0.09237	0.005217	0.00349666		UCE3-1065
4	CE4-128	0.07579	0.01177	0.00782285		5	CE5-147	0.09272	0.005411	0.00359919		UCE3-1068
X	CE6-120	0.07564	0.01186	0.00782285		2	CE2-12	0.09162	0.005413	0.00359919		CE4-185
X	CE6-122	0.07564	0.01186	0.00782285		5	CE5-145	0.0916	0.005418	0.00359919		CE4-186
X	UCE6-769	0.07564	0.01186	0.00782285		5	CE5-146	0.0916	0.005418	0.00359919		UCE4-1176
X	UCE6-775	0.07564	0.01186	0.00782285		5	UCE5-1345	0.0916	0.005418	0.00359919		UCE4-1177
X	UCE6-776	0.07564	0.01186	0.00782285		4	CE4-188	0.09145	0.005457	0.00361868		UCE4-1180
X	UCE6-783	0.07564	0.01186	0.00782285		X	CE6-236	0.09057	0.005698	0.00369951		CE4-161
5	CE5-137	0.07553	0.01192	0.00783474		X	UCE6-1607	0.09057	0.005698	0.00369951		CE4-162
5	UCE5-1198	0.07553	0.01192	0.00783474		X	UCE6-1612	0.09057	0.005698	0.00369951		CE4-163
1	CE1-125	0.07828	0.01195	0.00784066		5	CE5-15	0.09047	0.005727	0.00369951		CE4-165
2	CE2-138	0.07515	0.01214	0.00785999		5	CE5-176	0.09047	0.005727	0.00369951		CE4-166
2	CE2-139	0.07515	0.01214	0.00785999		5	CE5-177	0.09047	0.005727	0.00369951		CE4-32
2	CE2-8	0.07515	0.01214	0.00785999		5	CE5-179	0.09047	0.005727	0.00369951		UCE4-1071
2	UCE2-1610	0.07515	0.01214	0.00785999		5	CE5-180	0.09047	0.005727	0.00369951		UCE4-1080
X	UCE6-1009	0.07508	0.01219	0.00785999		5	CE5-181	0.09047	0.005727	0.00369951		UCE4-1586
X	CE6-225	0.07508	0.01219	0.00785999		5	CE5-184	0.09047	0.005727	0.00369951		CE5-129
X	CE6-30	0.07508	0.01219	0.00785999		5	UCE5-1742	0.09047	0.005727	0.00369951		UCE5-877
X	UCE6-1011	0.07508	0.01219	0.00785999		5	UCE5-1746	0.09047	0.005727	0.00369951		UCE5-905
X	UCE6-1012	0.07508	0.01219	0.00785999		5	UCE5-1780	0.09047	0.005727	0.00369951		UCE1-789
X	UCE6-1021	0.07508	0.01219	0.00785999		5	UCE5-1790	0.09047	0.005727	0.00369951		CE2-134
4	CE4-151	0.07422	0.01271	0.00813854		5	UCE5-1791	0.09047	0.005727	0.00369951		UCE2-1582
2	CE2-238	0.07415	0.01276	0.00813854		5	UCE5-820	0.08948	0.006013	0.00387091		UCE2-1586
2	UCE2-2279	0.07415	0.01276	0.00813854		5	UCE5-833	0.08948	0.006013	0.00387091		CE5-130
4	CE4-134	0.07402	0.01284	0.00813854		1	CE1-161	0.08935	0.00605	0.00388139		CE5-131
4	CE4-135	0.07402	0.01284	0.00813854		1	UCE1-762	0.08935	0.00605	0.00388139		UCE5-1011
4	CE4-137	0.07402	0.01284	0.00813854		5	CE5-137	0.08916	0.006107	0.00390459		UCE5-1012
4	UCE4-944	0.07402	0.01284	0.00813854		5	UCE5-1198	0.08916	0.006107	0.00390459		UCE5-934
4	UCE4-948	0.07402	0.01284	0.00813854		2	CE2-16	0.0887	0.006246	0.00397988		UCE5-954
4	UCE4-949	0.07402	0.01284	0.00813854		2	UCE2-1515	0.0887	0.006246	0.00397988		UCE5-810
4	UCE4-953	0.07402	0.01284	0.00813854		3	UCE3-909	0.08847	0.006318	0.00401892		CE4-194
X	CE6-144	0.07366	0.01307	0.00825629		3	CE3-145	0.08789	0.006501	0.00410743		UCE6-802
X	CE6-145	0.07366	0.01307	0.00825629		3	UCE3-917	0.08789	0.006501	0.00410743		CE3-13
4	CE4-211	0.07354	0.01315	0.00829279		3	UCE3-920	0.08789	0.006501	0.00410743		CE3-154
4	CE4-131	0.07342	0.01322	0.00831714		3	UCE3-933	0.08789	0.006501	0.00410743		CE3-155
2	CE2-194	0.0733	0.0133	0.00831714		4	CE4-14	0.08733	0.006681	0.00417888		UCE3-960
2	CE2-195	0.0733	0.0133	0.00831714		4	CE4-145	0.08733	0.006681	0.00417888		UCE3-972
2	UCE2-2028	0.0733	0.0133	0.00831714		4	CE4-146	0.08733	0.006681	0.00417888		UCE3-975
2	UCE2-2047	0.0733	0.0133	0.00831714		4	UCE4-985	0.08733	0.006681	0.00417888		CE4-150
1	CE1-149	0.07347	0.01378	0.00836823		4	UCE4-988	0.08733	0.006681	0.00417888		UCE4-1020
2	CE2-181	0.07251	0.01383	0.00836823		4	UCE4-995	0.08733	0.006681	0.00417888		UCE4-1081
2	CE2-182	0.07251	0.01383	0.00836823		5	UCE5-808	0.08724	0.006711	0.00418367		UCE5-1143
2	CE2-183	0.07251	0.01383	0.00836823		5	UCE5-787	0.08724	0.006711	0.00418367		UCE5-1146
2	CE2-184	0.07251	0.01383	0.00836823		4	UCE4-1171	0.08662	0.006918	0.00429841		CE4-131
2	CE2-185	0.07251	0.01383	0.00836823		4	UCE4-1175	0.08662	0.006918	0.00429841		UCE5-1070
2	CE2-186	0.07251	0.01383	0.00836823		5	CE5-134	0.08598	0.007138	0.00442045		CE4-169
2	CE2-187	0.07251	0.01383	0.00836823		5	UCE5-1067	0.08598	0.007138	0.00442045		CE4-170
2	CE2-188	0.07251	0.01383	0.00836823		3	CE3-181	0.08461	0.007636	0.00464957		UCE4-1084
2	CE2-189	0.07251	0.01383	0.00836823		3	CE3-213	0.08461	0.007636	0.00464957		CE2-235
2	CE2-3	0.07251	0.01383	0.00836823		3	CE3-27	0.08461	0.007636	0.00464957		CE1-136
2	UCE2-1879	0.07251	0.01383	0.00836823		2	CE2-181	0.08423	0.007781	0.00464957		CE1-254
2	UCE2-1883	0.07251	0.01383	0.00836823		2	CE2-182	0.08423	0.007781	0.00464957		UCE1-777
2	UCE2-1884	0.07251	0.01383	0.00836823		2	CE2-183	0.08423	0.007781	0.00464957		CE4-134
2	UCE2-1897	0.07251	0.01383	0.00836823		2	CE2-184	0.08423	0.007781	0.00464957		CE4-135
2	UCE2-1939	0.07251	0.01383	0.00836823		2	CE2-185	0.08423	0.007781	0.00464957		CE4-137
2	UCE2-1946	0.07251	0.01383	0.00836823		2	CE2-186	0.08423	0.007781	0.00464957		UCE4-944
2	UCE2-1949	0.07251	0.01383	0.00836823		2	CE2-187	0.08423	0.007781	0.00464957		UCE4-948
2	UCE2-1985	0.07251	0.01383	0.00836823		2	CE2-188	0.08423	0.007781	0.00464957		UCE4-949
2	UCE2-1991	0.07251	0.01383	0.00836823		2	CE2-189	0.08423	0.007781	0.00464957		UCE4-953
X	UCE6-786	0.07182	0.01431	0.0086307		2	CE2-3	0.08423	0.007781	0.00464957		UCE2-1597
3	UCE3-811	0.07181	0.01431	0.0086307		2	UCE2-1879	0.08423	0.007781	0.00464957		CE6-120
X	UCE6-983	0.07153	0.01451	0.00871511		2	UCE2-1883	0.08423	0.007781	0.00464957		CE6-122
X	UCE6-985	0.07153	0.01451	0.00871511		2	UCE2-1884	0.08423	0.007781	0.00464957		UCE6-769
2	UCE2-1559	0.07152	0.01452	0.00871511		2	UCE2-1897	0.08423	0.007781	0.00464957		UCE6-775
5	CE5-6	0.07083	0.01502	0.00898632		2	UCE2-1939	0.08423	0.007781	0.00464957		UCE6-776
5	UCE5-1182	0.07083	0.01502	0.00898632		2	UCE2-1946	0.08423	0.007781	0.00464957		UCE6-783
1	CE1-222	0.07052	0.01525	0.00906582		2	UCE2-1949	0.08423	0.007781	0.00464957		CE4-214
1	CE1-258	0.07052	0.01525	0.00906582		2	UCE2-1985	0.08423	0.007781	0.00464957		CE4-26
1	UCE1-1518	0.07052	0.01525	0.00906582		2	UCE2-1991	0.08423	0.007781	0.00464957		UCE4-1086
1	UCE1-1540	0.07052	0.01525	0.00906582		2	CE2-126	0.08404	0.007851	0.00466711		UCE4-1090
3	UCE3-1146	0.07026	0.01544	0.00916418		2	UCE2-1456	0.08404	0.007851	0.00466711		UCE4-1093
2	CE2-198	0.07022	0.01547	0.00916741		2	UCE2-1482	0.08404	0.007851	0.00466711		UCE4-1094
2	UCE2-2306	0.06972	0.01587	0.00937468		1	CE1-117	0.08391	0.007901	0.00466711		UCE4-1110
2	UCE2-2313	0.06972	0.01587	0.00937468		1	UCE1-935	0.08391	0.007901	0.00466711		CE2-242
5	UCE5-1070	0.06907	0.01638	0.00960586		1	UCE1-941	0.08391	0.007901	0.00466711		CE4-152
X	CE6-136	0.06905	0.01639	0.00960586		3	CE3-153	0.08389	0.00791	0.00466711		CE4-153
X	UCE6-886	0.06905	0.01639	0.00960586		3	CE3-217	0.08389	0.00791	0.00466711		CE4-154
X	UCE6-888	0.06905	0.01639	0.00960586		1	CE1-114	0.08381	0.007941	0.00467069		CE4-155
X	UCE6-890	0.06905	0.01639	0.00960586		1	CE1-165	0.08381	0.007941	0.00467069		UCE4-1053
4	UCE4-605	0.06984	0.01643	0.00961421		4	UCE4-978	0.08324	0.008165	0.00479491		UCE4-1055
1	UCE1-863	0.06833	0.01699	0.00991083		5	CE5-133	0.08292	0.008296	0.00484904		CE3-178
1	UCE1-864	0.06833	0.01699	0.00991083		5	UCE5-1023	0.08292	0.008296	0.00484904		CE3-138
3	UCE3-1158	0.06892	0.01719	0.0100119		5	UCE5-1030	0.08292	0.008296	0.00484904		CE3-139
2	CE2-2	0.06789	0.01736	0.0100287		3	CE3-148	0.08269	0.008388	0.00489518		CE3-140
3	CE3-132	0.06787	0.01738	0.0100287		2	CE2-208	0.08266	0.008403	0.00489631		CE3-141
3	CE3-134	0.06787	0.01738	0.0100287		4	UCE4-1520	0.08232	0.008543	0.00493947		UCE3-867
3	UCE3-855	0.06787	0.01738	0.0100287		4	UCE4-1522	0.08232	0.008543	0.00493947		CE2-133
3	UCE3-859	0.06787	0.01738	0.0100287		4	UCE4-1523	0.08232	0.008543	0.00493947		CE4-151
3	UCE3-862	0.06787	0.01738	0.0100287		4	UCE4-1525	0.08232	0.008543	0.00493947		CE5-127
2	CE2-17	0.06758	0.01762	0.0101358		4	UCE4-1531	0.08232	0.008543	0.00493947		UCE5-866
2	CE2-31	0.06758	0.01762	0.0101358		X	UCE6-786	0.08191	0.008717	0.00503231		CE4-158
2	CE2-177	0.06738	0.0178	0.0102079		1	CE1-110	0.0817	0.008805	0.0050675		CE4-159
2	CE2-178	0.06738	0.0178	0.0102079		1	CE1-132	0.0817	0.008805	0.0050675		CE4-160
1	UCE1-1512	0.06706	0.01808	0.0102766		2	UCE2-1377	0.08229	0.008975	0.00515081		CE3-135
1	CE1-151	0.06703	0.01811	0.0102766		2	CE2-128	0.08128	0.008991	0.00515081		CE3-136
1	UCE1-869	0.06703	0.01811	0.0102766		2	CE2-129	0.08128	0.008991	0.00515081		CE3-179
1	UCE1-871	0.06703	0.01811	0.0102766		X	UCE6-1556	0.08108	0.009077	0.00518422		CE3-180
1	UCE1-875	0.06703	0.01811	0.0102766		X	UCE6-1557	0.08108	0.009077	0.00518422		UCE3-1101
2	CE2-14	0.067	0.01814	0.0102766		1	CE1-151	0.08094	0.009143	0.00519027		UCE3-1106
2	CE2-179	0.067	0.01814	0.0102766		1	UCE1-869	0.08094	0.009143	0.00519027		CE4-129
2	CE2-180	0.067	0.01814	0.0102766		1	UCE1-871	0.08094	0.009143	0.00519027		UCE4-913
2	UCE2-1862	0.0666	0.01849	0.010459		1	UCE1-875	0.08094	0.009143	0.00519027		CE4-172
4	CE4-245	0.06657	0.01852	0.0104601		2	CE2-132	0.08037	0.009402	0.00532117		CE4-173
4	CE4-150	0.06649	0.0186	0.0104736		2	UCE2-1577	0.08037	0.009402	0.00532117		CE4-20
4	UCE4-1020	0.06649	0.0186	0.0104736		X	CE6-9	0.08008	0.009538	0.00538188		UCE4-1113
3	CE3-3	0.06623	0.01883	0.0105731		X	UCE6-808	0.08008	0.009538	0.00538188		UCE4-1116
1	CE1-150	0.06617	0.01889	0.0105731		1	CE1-115	0.07976	0.009685	0.00540344		CE1-149
1	UCE1-796	0.06617	0.01889	0.0105731		1	CE1-116	0.07976	0.009685	0.00540344		CE1-118
1	UCE1-797	0.06617	0.01889	0.0105731		1	CE1-160	0.07976	0.009685	0.00540344		CE1-231
5	UCE5-808	0.06495	0.02007	0.0112		1	CE1-166	0.07976	0.009685	0.00540344		CE1-232
5	UCE5-787	0.06495	0.02007	0.0112		1	CE1-28	0.07976	0.009685	0.00540344		CE1-233
X	CE6-128	0.06482	0.02019	0.0112502		1	UCE1-924	0.07976	0.009685	0.00540344		CE1-234
X	CE6-125	0.0645	0.02052	0.0113211		1	UCE1-927	0.07976	0.009685	0.00540344		CE1-235
X	CE6-126	0.0645	0.02052	0.0113211		3	CE3-182	0.07972	0.009706	0.00540344		CE1-236
X	UCE6-814	0.0645	0.02052	0.0113211		3	UCE3-1116	0.07972	0.009706	0.00540344		CE1-24
X	UCE6-817	0.0645	0.02052	0.0113211		4	CE4-189	0.07966	0.009733	0.00541043		CE3-168
X	UCE6-833	0.06446	0.02056	0.0113211		X	CE6-233	0.07905	0.01003	0.00553735		UCE3-1056
X	UCE6-835	0.06446	0.02056	0.0113211		X	UCE6-1580	0.07905	0.01003	0.00553735		CE4-156
X	UCE6-839	0.06446	0.02056	0.0113211		X	UCE6-1585	0.07905	0.01003	0.00553735		CE4-157
X	UCE6-840	0.06446	0.02056	0.0113211		X	UCE6-1590	0.07905	0.01003	0.00553735		CE4-6
3	CE3-18	0.06398	0.02105	0.0115739		2	CE2-122	0.07903	0.01004	0.00553735		UCE4-1059
2	CE2-131	0.06383	0.0212	0.0116392		X	CE6-5	0.079	0.01005	0.00553735		CE3-161
X	UCE6-790	0.06339	0.02167	0.0118798		X	CE6-230	0.07883	0.01014	0.00557056		CE3-162
3	CE3-135	0.06295	0.02214	0.0121019		X	UCE6-1520	0.07883	0.01014	0.00557056		CE3-163
3	CE3-136	0.06295	0.02214	0.0121019		2	CE2-14	0.07847	0.01032	0.00564461		CE3-164
2	CE2-132	0.06283	0.02228	0.0121429		2	CE2-179	0.07847	0.01032	0.00564461		CE3-165
2	UCE2-1577	0.06283	0.02228	0.0121429		2	CE2-180	0.07847	0.01032	0.00564461		CE3-166
X	UCE6-761	0.06251	0.02263	0.0122516		4	CE4-128	0.07815	0.01048	0.00572377		CE3-9
X	UCE6-763	0.06251	0.02263	0.0122516		X	CE6-232	0.07808	0.01052	0.00572892		UCE3-1010
5	UCE5-810	0.06245	0.0227	0.0122516		X	UCE6-1565	0.07808	0.01052	0.00572892		UCE3-1020
3	CE3-157	0.06225	0.02293	0.0122516		2	CE2-137	0.07772	0.0107	0.0057732		UCE3-1035
3	CE3-159	0.06225	0.02293	0.0122516		4	CE4-138	0.07767	0.01074	0.0057732		CE2-211
3	CE3-160	0.06225	0.02293	0.0122516		4	CE4-139	0.07767	0.01074	0.0057732		UCE3-1091
3	UCE3-988	0.06225	0.02293	0.0122516		4	CE4-141	0.07767	0.01074	0.0057732		CE3-157
3	UCE3-993	0.06225	0.02293	0.0122516		4	CE4-226	0.07767	0.01074	0.0057732		CE3-159
1	CE1-118	0.06208	0.02312	0.0122516		4	UCE4-956	0.07767	0.01074	0.0057732		CE3-160
1	CE1-231	0.06208	0.02312	0.0122516		4	UCE4-963	0.07767	0.01074	0.0057732		UCE3-988
1	CE1-232	0.06208	0.02312	0.0122516		4	UCE4-971	0.07767	0.01074	0.0057732		UCE3-993
1	CE1-233	0.06208	0.02312	0.0122516		4	UCE4-974	0.07767	0.01074	0.0057732		CE4-167
1	CE1-234	0.06208	0.02312	0.0122516		5	UCE5-921	0.07732	0.01092	0.00586155		CE1-140
1	CE1-235	0.06208	0.02312	0.0122516		2	CE2-20	0.07687	0.01116	0.00597326		CE1-141
1	CE1-236	0.06208	0.02312	0.0122516		2	UCE2-1154	0.07687	0.01116	0.00597326		UCE1-1010
1	CE1-24	0.06208	0.02312	0.0122516		4	CE4-187	0.07589	0.01171	0.00624978		UCE1-1013
4	CE4-208	0.062	0.02321	0.0122516		4	UCE4-1185	0.07589	0.01171	0.00624978		CE3-173
4	UCE4-1438	0.062	0.02321	0.0122516		2	UCE2-1120	0.07577	0.01178	0.0062782		CE3-174
4	UCE4-1450	0.062	0.02321	0.0122516		1	CE1-125	0.07855	0.0118	0.00627992		UCE3-1075
4	UCE4-1455	0.062	0.02321	0.0122516		X	UCE6-790	0.0756	0.01188	0.00630499		UCE3-1076
3	CE3-138	0.06192	0.0233	0.0122516		1	UCE1-863	0.07553	0.01192	0.00630499		UCE3-821
3	CE3-139	0.06192	0.0233	0.0122516		1	UCE1-864	0.07553	0.01192	0.00630499		UCE2-1602
3	CE3-140	0.06192	0.0233	0.0122516		X	CE6-239	0.07516	0.01214	0.00630499		UCE6-764
3	CE3-141	0.06192	0.0233	0.0122516		X	CE6-240	0.07516	0.01214	0.00630499
3	UCE3-867	0.06192	0.0233	0.0122516		X	CE6-241	0.07516	0.01214	0.00630499
4	CE4-129	0.06185	0.02338	0.0122592		X	CE6-242	0.07516	0.01214	0.00630499
4	UCE4-913	0.06185	0.02338	0.0122592		X	CE6-243	0.07516	0.01214	0.00630499
2	UCE2-2119	0.06174	0.02351	0.01231		X	CE6-244	0.07516	0.01214	0.00630499
X	UCE6-764	0.06102	0.02436	0.0127373		X	UCE6-1621	0.07516	0.01214	0.00630499
2	UCE2-1377	0.05972	0.02692	0.0140561		X	UCE6-1624	0.07516	0.01214	0.00630499
2	CE2-208	0.05868	0.02735	0.0142607		X	UCE6-1628	0.07516	0.01214	0.00630499
X	CE6-127	0.0586	0.02747	0.0143033		X	UCE6-1639	0.07516	0.01214	0.00630499
1	CE1-140	0.05757	0.0289	0.0149644		X	UCE6-1649	0.07516	0.01214	0.00630499
1	CE1-141	0.05757	0.0289	0.0149644		2	CE2-138	0.07514	0.01215	0.00630499
1	UCE1-1010	0.05757	0.0289	0.0149644		2	CE2-139	0.07514	0.01215	0.00630499
1	UCE1-1013	0.05757	0.0289	0.0149644		2	CE2-8	0.07514	0.01215	0.00630499
2	CE2-133	0.05701	0.02972	0.0153677		2	UCE2-1610	0.07514	0.01215	0.00630499
X	CE6-8	0.05685	0.02996	0.0154704		4	UCE4-1581	0.07492	0.01228	0.00636363
3	CE3-179	0.05658	0.03035	0.0155855		4	CE4-12	0.07475	0.01239	0.0063941
3	CE3-180	0.05658	0.03035	0.0155855		4	CE4-132	0.07475	0.01239	0.0063941
3	UCE3-1101	0.05658	0.03035	0.0155855		4	UCE4-920	0.07475	0.01239	0.0063941
3	UCE3-1106	0.05658	0.03035	0.0155855		2	UCE2-1078	0.07412	0.01278	0.0065863
4	UCE4-1586	0.05705	0.03069	0.0157385		3	CE3-170	0.07367	0.01306	0.00667551
3	CE3-168	0.05565	0.0318	0.016263		3	CE3-171	0.07367	0.01306	0.00667551
3	UCE3-1056	0.05565	0.0318	0.016263		3	CE3-172	0.07367	0.01306	0.00667551
3	CE3-161	0.05519	0.03254	0.0164166		3	UCE3-1060	0.07367	0.01306	0.00667551
3	CE3-162	0.05519	0.03254	0.0164166		3	UCE3-1065	0.07367	0.01306	0.00667551
3	CE3-163	0.05519	0.03254	0.0164166		3	UCE3-1068	0.07367	0.01306	0.00667551
3	CE3-164	0.05519	0.03254	0.0164166		2	UCE2-1213	0.07333	0.01329	0.00678382
3	CE3-165	0.05519	0.03254	0.0164166		3	CE3-169	0.07398	0.01343	0.0068411
3	CE3-166	0.05519	0.03254	0.0164166		3	CE3-146	0.07296	0.01353	0.0068411
3	CE3-9	0.05519	0.03254	0.0164166		X	CE6-231	0.07292	0.01355	0.0068411
3	UCE3-1010	0.05519	0.03254	0.0164166		X	UCE6-1528	0.07292	0.01355	0.0068411
3	UCE3-1020	0.05519	0.03254	0.0164166		X	UCE6-1548	0.07292	0.01355	0.0068411
3	UCE3-1035	0.05519	0.03254	0.0164166		5	CE5-119	0.07284	0.01361	0.0068411
2	UCE2-2092	0.05512	0.03265	0.0164498		5	CE5-120	0.07284	0.01361	0.0068411
2	CE2-122	0.05432	0.03397	0.0170918		5	CE5-121	0.07284	0.01361	0.0068411
1	CE1-119	0.0542	0.03417	0.0171693		5	CE5-122	0.07284	0.01361	0.0068411
2	CE2-210	0.05402	0.03447	0.0172968		5	CE5-273	0.07284	0.01361	0.0068411
X	CE6-9	0.05391	0.03466	0.0173455		5	UCE5-776	0.07284	0.01361	0.0068411
X	UCE6-808	0.05391	0.03466	0.0173455		2	CE2-119	0.07261	0.01376	0.0068411
3	CE3-13	0.05368	0.03507	0.0174106		2	UCE2-1129	0.07261	0.01376	0.0068411
3	CE3-154	0.05368	0.03507	0.0174106		4	CE4-185	0.07242	0.01389	0.0068411
3	CE3-155	0.05368	0.03507	0.0174106		4	CE4-186	0.07242	0.01389	0.0068411
3	UCE3-960	0.05368	0.03507	0.0174106		4	UCE4-1176	0.07242	0.01389	0.0068411
3	UCE3-972	0.05368	0.03507	0.0174106		4	UCE4-1177	0.07242	0.01389	0.0068411
3	UCE3-975	0.05368	0.03507	0.0174106		4	UCE4-1180	0.07242	0.01389	0.0068411
1	UCE1-789	0.05335	0.03566	0.01768		4	CE4-161	0.07239	0.01391	0.0068411
1	CE1-162	0.05321	0.0359	0.0177754		4	CE4-162	0.07239	0.01391	0.0068411
5	UCE5-2771	0.05292	0.03643	0.0179901		4	CE4-163	0.07239	0.01391	0.0068411
5	UCE5-2776	0.05292	0.03643	0.0179901		4	CE4-165	0.07239	0.01391	0.0068411
X	CE6-135	0.05278	0.03668	0.0180658		4	CE4-166	0.07239	0.01391	0.0068411
X	CE6-4	0.05278	0.03668	0.0180658		4	CE4-32	0.07239	0.01391	0.0068411
1	CE1-136	0.05269	0.03685	0.018078		4	UCE4-1071	0.07239	0.01391	0.0068411
1	CE1-254	0.05269	0.03685	0.018078		4	UCE4-1080	0.07239	0.01391	0.0068411
1	UCE1-777	0.05269	0.03685	0.018078		3	CE3-149	0.07234	0.01395	0.0068411
3	CE3-178	0.0525	0.0372	0.0182257		3	CE3-150	0.07234	0.01395	0.0068411
4	CE4-214	0.05227	0.03762	0.0184073		3	CE3-151	0.07234	0.01395	0.0068411
1	CE1-17	0.05193	0.03827	0.0186764		3	CE3-152	0.07234	0.01395	0.0068411
1	CE1-170	0.05193	0.03827	0.0186764		4	UCE4-1586	0.07305	0.01406	0.00687377
X	CE6-153	0.05159	0.03893	0.0189243		5	CE5-129	0.07212	0.01409	0.00687377
X	UCE6-1037	0.05159	0.03893	0.0189243		5	UCE5-877	0.07212	0.01409	0.00687377
X	UCE6-1041	0.05159	0.03893	0.0189243		5	UCE5-905	0.07212	0.01409	0.00687377
4	CE4-108	0.0515	0.0391	0.0189624		1	UCE1-789	0.07166	0.01442	0.00702257
3	UCE3-1159	0.05149	0.03911	0.0189624		2	CE2-134	0.07159	0.01447	0.00702257
4	CE4-215	0.0509	0.0403	0.0191905		2	UCE2-1582	0.07159	0.01447	0.00702257
4	CE4-217	0.0509	0.0403	0.0191905		2	UCE2-1586	0.07159	0.01447	0.00702257
4	CE4-218	0.0509	0.0403	0.0191905		2	CE2-121	0.07139	0.01461	0.00705142
4	CE4-222	0.0509	0.0403	0.0191905		2	UCE2-1200	0.07139	0.01461	0.00705142
4	UCE4-1593	0.0509	0.0403	0.0191905		5	CE5-130	0.07129	0.01468	0.00705142
4	UCE4-1601	0.0509	0.0403	0.0191905		5	CE5-131	0.07129	0.01468	0.00705142
4	UCE4-1606	0.0509	0.0403	0.0191905		5	UCE5-1011	0.07129	0.01468	0.00705142
4	UCE4-1610	0.0509	0.0403	0.0191905		5	UCE5-1012	0.07129	0.01468	0.00705142
4	UCE4-1612	0.0509	0.0403	0.0191905		5	UCE5-934	0.07129	0.01468	0.00705142
4	UCE4-1623	0.0509	0.0403	0.0191905		5	UCE5-954	0.07129	0.01468	0.00705142
4	UCE4-1635	0.0509	0.0403	0.0191905		X	UCE6-1516	0.07111	0.01481	0.00710475
4	UCE4-1641	0.0509	0.0403	0.0191905		2	CE2-207	0.07102	0.01488	0.00711102
4	UCE4-1644	0.0509	0.0403	0.0191905		2	UCE2-2182	0.07102	0.01488	0.00711102
4	UCE4-1649	0.0509	0.0403	0.0191905		5	UCE5-740	0.07102	0.01488	0.00711102
2	CE2-126	0.05059	0.04091	0.0194067		5	UCE5-810	0.07048	0.01528	0.00729287
2	UCE2-1456	0.05059	0.04091	0.0194067		4	CE4-194	0.06991	0.01571	0.00748857
2	UCE2-1482	0.05059	0.04091	0.0194067		X	UCE6-802	0.06959	0.01596	0.00759807
2	CE2-130	0.05033	0.04145	0.0196071		3	CE3-13	0.0693	0.0162	0.00765397
2	UCE2-1552	0.05033	0.04145	0.0196071		3	CE3-154	0.0693	0.0162	0.00765397
1	CE1-223	0.05031	0.04149	0.0196071		3	CE3-155	0.0693	0.0162	0.00765397
2	CE2-202	0.04997	0.04221	0.0197932		3	UCE3-960	0.0693	0.0162	0.00765397
2	CE2-219	0.04983	0.04252	0.0197932		3	UCE3-972	0.0693	0.0162	0.00765397
2	CE2-221	0.04983	0.04252	0.0197932		3	UCE3-975	0.0693	0.0162	0.00765397
2	CE2-222	0.04983	0.04252	0.0197932		4	CE4-150	0.06907	0.01638	0.00771955
2	CE2-223	0.04983	0.04252	0.0197932		4	UCE4-1020	0.06907	0.01638	0.00771955
2	UCE2-2326	0.04983	0.04252	0.0197932		4	UCE4-1081	0.06815	0.01713	0.00806286
2	UCE2-2332	0.04983	0.04252	0.0197932		5	UCE5-1143	0.06803	0.01724	0.0080943
2	UCE2-2338	0.04983	0.04252	0.0197932		5	UCE5-1146	0.06803	0.01724	0.0080943
2	UCE2-2339	0.04983	0.04252	0.0197932		4	CE4-131	0.06741	0.01777	0.0083327
2	UCE2-2385	0.04983	0.04252	0.0197932		5	UCE5-1070	0.06719	0.01797	0.00841595
2	UCE2-2397	0.04983	0.04252	0.0197932		4	CE4-169	0.06697	0.01817	0.00847782
2	UCE2-2400	0.04983	0.04252	0.0197932		4	CE4-170	0.06697	0.01817	0.00847782
5	CE5-251	0.05027	0.04287	0.019842		4	UCE4-1084	0.06697	0.01817	0.00847782
5	UCE5-2793	0.05027	0.04287	0.019842		2	CE2-235	0.06644	0.01864	0.0086863
4	CE4-100	0.0496	0.04299	0.019842		1	CE1-136	0.0661	0.01896	0.00873608
4	CE4-101	0.0496	0.04299	0.019842		1	CE1-254	0.0661	0.01896	0.00873608
2	CE2-16	0.0496	0.043	0.019842		1	UCE1-777	0.0661	0.01896	0.00873608
2	UCE2-1515	0.0496	0.043	0.019842		4	CE4-134	0.06607	0.01898	0.00873608
X	UCE6-802	0.0496	0.04301	0.019842		4	CE4-135	0.06607	0.01898	0.00873608
2	UCE2-2150	0.04958	0.04305	0.019842		4	CE4-137	0.06607	0.01898	0.00873608
X	CE6-134	0.04925	0.04376	0.0200948		4	UCE4-944	0.06607	0.01898	0.00873608
X	CE6-216	0.04925	0.04376	0.0200948		4	UCE4-948	0.06607	0.01898	0.00873608
X	UCE6-872	0.04925	0.04376	0.0200948		4	UCE4-949	0.06607	0.01898	0.00873608
3	CE3-153	0.04915	0.04398	0.0201463		4	UCE4-953	0.06607	0.01898	0.00873608
3	CE3-217	0.04915	0.04398	0.0201463		2	UCE2-1597	0.06594	0.01911	0.00876821
2	UCE2-2248	0.04909	0.04412	0.02017		5	CE5-116	0.06593	0.01912	0.00876821
X	CE6-129	0.04908	0.04414	0.02017		5	UCE5-726	0.06593	0.01912	0.00876821
X	UCE6-1044	0.04871	0.04497	0.0204992		X	CE6-120	0.0651	0.01992	0.00906848
X	UCE6-1045	0.04871	0.04497	0.0204992		X	CE6-122	0.0651	0.01992	0.00906848
2	UCE2-2137	0.04863	0.04515	0.0205311		X	UCE6-769	0.0651	0.01992	0.00906848
2	UCE2-2141	0.04863	0.04515	0.0205311		X	UCE6-775	0.0651	0.01992	0.00906848
2	CE2-204	0.04809	0.04639	0.0210437		X	UCE6-776	0.0651	0.01992	0.00906848
2	CE2-245	0.04809	0.04639	0.0210437		X	UCE6-783	0.0651	0.01992	0.00906848
4	CE4-223	0.04783	0.04698	0.0212854		4	CE4-214	0.06486	0.02015	0.00915451
3	CE3-170	0.04759	0.04757	0.021397		4	CE4-26	0.06474	0.02028	0.00915451
3	CE3-171	0.04759	0.04757	0.021397		4	UCE4-1086	0.06474	0.02028	0.00915451
3	CE3-172	0.04759	0.04757	0.021397		4	UCE4-1090	0.06474	0.02028	0.00915451
3	UCE3-1060	0.04759	0.04757	0.021397		4	UCE4-1093	0.06474	0.02028	0.00915451
3	UCE3-1065	0.04759	0.04757	0.021397		4	UCE4-1094	0.06474	0.02028	0.00915451
3	UCE3-1068	0.04759	0.04757	0.021397		4	UCE4-1110	0.06474	0.02028	0.00915451
4	UCE4-905	0.04691	0.04922	0.0220859		2	CE2-242	0.06458	0.02043	0.00921112
4	UCE4-907	0.04691	0.04922	0.0220859		4	CE4-152	0.06371	0.02133	0.00954796
3	CE3-182	0.04675	0.04961	0.0222075		4	CE4-153	0.06371	0.02133	0.00954796
3	UCE3-1116	0.04675	0.04961	0.0222075		4	CE4-154	0.06371	0.02133	0.00954796
						4	CE4-155	0.06371	0.02133	0.00954796
						4	UCE4-1053	0.06371	0.02133	0.00954796
						4	UCE4-1055	0.06371	0.02133	0.00954796
						3	CE3-178	0.06358	0.02147	0.00958076
						2	CE2-230	0.06356	0.02148	0.00958076
						2	UCE2-1054	0.06356	0.02148	0.00958076
						5	CE5-270	0.0635	0.02155	0.00958915
						5	UCE5-731	0.0635	0.02155	0.00958915
						2	UCE2-1230	0.06332	0.02174	0.00966222
						3	CE3-138	0.06299	0.0221	0.00976431
						3	CE3-139	0.06299	0.0221	0.00976431
						3	CE3-140	0.06299	0.0221	0.00976431
						3	CE3-141	0.06299	0.0221	0.00976431
						3	UCE3-867	0.06299	0.0221	0.00976431
						5	CE5-9	0.06289	0.02221	0.00978982
						5	UCE5-2802	0.06289	0.02221	0.00978982
						4	UCE4-864	0.06286	0.02224	0.00979152
						2	CE2-133	0.06268	0.02244	0.00986798
						4	CE4-151	0.06256	0.02258	0.0099179
						2	UCE2-1158	0.06244	0.02271	0.00996333
						3	CE3-167	0.06179	0.02345	0.010276
						5	CE5-127	0.06172	0.02353	0.0102869
						5	UCE5-866	0.06172	0.02353	0.0102869
						2	UCE2-856	0.06165	0.02362	0.0102903
						2	UCE2-915	0.06165	0.02362	0.0102903
						2	UCE2-947	0.06165	0.02362	0.0102903
						4	CE4-158	0.06149	0.0238	0.0103119
						4	CE4-159	0.06149	0.0238	0.0103119
						4	CE4-160	0.06149	0.0238	0.0103119
						3	CE3-135	0.06136	0.02395	0.0103119
						3	CE3-136	0.06136	0.02395	0.0103119
						X	CE6-210	0.06134	0.02398	0.0103119
						X	UCE6-1507	0.06134	0.02398	0.0103119
						X	UCE6-1508	0.06134	0.02398	0.0103119
						3	CE3-179	0.06133	0.024	0.0103119
						3	CE3-180	0.06133	0.024	0.0103119
						3	UCE3-1101	0.06133	0.024	0.0103119
						3	UCE3-1106	0.06133	0.024	0.0103119
						4	CE4-129	0.06082	0.0246	0.0105455
						4	UCE4-913	0.06082	0.0246	0.0105455
						X	CE6-237	0.06048	0.02503	0.0107176
						2	CE2-108	0.06021	0.02536	0.0108342
						2	CE2-109	0.06021	0.02536	0.0108342
						3	CE3-192	0.06013	0.02546	0.0108521
						3	UCE3-1206	0.06013	0.02546	0.0108521
						1	CE1-133	0.05959	0.02615	0.0110707
						4	CE4-172	0.05959	0.02615	0.0110707
						4	CE4-173	0.05959	0.02615	0.0110707
						4	CE4-20	0.05959	0.02615	0.0110707
						4	UCE4-1113	0.05959	0.02615	0.0110707
						4	UCE4-1116	0.05959	0.02615	0.0110707
						1	CE1-149	0.05907	0.02779	0.0117517
						1	CE1-118	0.0579	0.02843	0.0119147
						1	CE1-231	0.0579	0.02843	0.0119147
						1	CE1-232	0.0579	0.02843	0.0119147
						1	CE1-233	0.0579	0.02843	0.0119147
						1	CE1-234	0.0579	0.02843	0.0119147
						1	CE1-235	0.0579	0.02843	0.0119147
						1	CE1-236	0.0579	0.02843	0.0119147
						1	CE1-24	0.0579	0.02843	0.0119147
						3	CE3-191	0.05765	0.02878	0.0120345
						3	UCE3-1202	0.05765	0.02878	0.0120345
						4	CE4-225	0.05676	0.03009	0.0125305
						4	UCE4-877	0.05676	0.03009	0.0125305
						3	CE3-168	0.05675	0.0301	0.0125305
						3	UCE3-1056	0.05675	0.0301	0.0125305
						4	CE4-156	0.05661	0.03031	0.0125621
						4	CE4-157	0.05661	0.03031	0.0125621
						4	CE4-6	0.05661	0.03031	0.0125621
						4	UCE4-1059	0.05661	0.03031	0.0125621
						3	CE3-161	0.0563	0.03079	0.0126214
						3	CE3-162	0.0563	0.03079	0.0126214
						3	CE3-163	0.0563	0.03079	0.0126214
						3	CE3-164	0.0563	0.03079	0.0126214
						3	CE3-165	0.0563	0.03079	0.0126214
						3	CE3-166	0.0563	0.03079	0.0126214
						3	CE3-9	0.0563	0.03079	0.0126214
						3	UCE3-1010	0.0563	0.03079	0.0126214
						3	UCE3-1020	0.0563	0.03079	0.0126214
						3	UCE3-1035	0.0563	0.03079	0.0126214
						2	UCE2-2174	0.0568	0.03107	0.0127223
						4	CE4-21	0.05594	0.03134	0.0128188
						2	CE2-211	0.05544	0.03213	0.0131276
						1	CE1-135	0.05491	0.03298	0.0134602
						3	UCE3-1091	0.05405	0.03443	0.0140368
						2	UCE2-778	0.05332	0.0357	0.0145229
						2	UCE2-843	0.05332	0.0357	0.0145229
						2	CE2-117	0.05325	0.03583	0.0145442
						2	CE2-24	0.05325	0.03583	0.0145442
						3	CE3-157	0.05304	0.0362	0.0146152
						3	CE3-159	0.05304	0.0362	0.0146152
						3	CE3-160	0.05304	0.0362	0.0146152
						3	UCE3-988	0.05304	0.0362	0.0146152
						3	UCE3-993	0.05304	0.0362	0.0146152
						1	CE1-134	0.05216	0.03782	0.0152364
						1	UCE1-772	0.05216	0.03782	0.0152364
						1	CE1-131	0.05188	0.03836	0.0154208
						1	CE1-2	0.05188	0.03836	0.0154208
						4	CE4-167	0.05145	0.0392	0.0157416
						1	CE1-140	0.05073	0.04064	0.0162489
						1	CE1-141	0.05073	0.04064	0.0162489
						1	UCE1-1010	0.05073	0.04064	0.0162489
						1	UCE1-1013	0.05073	0.04064	0.0162489
						4	UCE4-886	0.05071	0.04068	0.0162489
						3	CE3-173	0.04931	0.04362	0.0173377
						3	CE3-174	0.04931	0.04362	0.0173377
						3	UCE3-1075	0.04931	0.04362	0.0173377
						3	UCE3-1076	0.04931	0.04362	0.0173377
						2	CE2-114	0.04926	0.04373	0.0173377
						2	CE2-115	0.04926	0.04373	0.0173377
						2	UCE2-985	0.04926	0.04373	0.0173377
						3	UCE3-821	0.04906	0.04419	0.0175016
						4	CE4-232	0.04875	0.04487	0.0177334
						4	UCE4-817	0.04875	0.04487	0.0177334
						2	UCE2-1602	0.04819	0.04615	0.0182201
						X	UCE6-764	0.04716	0.04861	0.0190864
						X	CE6-108	0.04714	0.04865	0.0190864
						X	CE6-110	0.04714	0.04865	0.0190864
						X	CE6-220	0.04714	0.04865	0.0190864
						X	UCE6-560	0.04714	0.04865	0.0190864
						X	UCE6-566	0.04714	0.04865	0.0190864
						5	CE5-112	0.04689	0.04926	0.0192853
						5	UCE5-698	0.04689	0.04926	0.0192853
						2	UCE2-2192	0.0467	0.04975	0.0194569
