# Supplementary material for: Collective effects of common SNPs in foraging decisions in Caenorhabditis elegans and an integrative method of identification of candidate genes
Source: Sci Rep. 2015 Nov 19;5:16904. doi: 10.1038/srep16904 (PMC4652280; doi:10.1038/srep16904)
Supplement: Supplementary Dataset 2 [file srep16904-s3.xls]

## Sheet: Sheet1
Supplementary Table S3: Genes linked with MAC.
Positive gene set — higher expression correlates with higher MAC
Negative gene set — lower expression correlates with higher MAC
Current settings
Input parameters
Data type?								Quantitative
Array or Seq data?								array
Arrays centered?								FALSE
Delta								0.37927
Minimum fold change								0
Test statistic								standard
Regression method								standard
Are data are log scale?								FALSE
Number of permutations								1000
Input percentile for exchangeability factor s0								Automatic choice
Number of neighbors for KNN								10
Seed for Random number generator								1234567
Computed values
Estimate of pi0 (proportion of null genes)								0.847
s0 percentile								0
False Discovery Rate (%)								14.6288
List of Significant Genes for Delta = .379
Positive genes (192)
	Row	Gene ID	Gene Name	Score(d)	Numerator(r)	Denominator(s+s0)	q-value(%)
	100	A_12_P109586	F10D2.12	4.8375	6.92567	1.43166	0
	11783	A_12_P115797	ppt-1	4.62937	5.71968	1.23552	0
	5077	A_12_P118530	T26F2.2	4.56942	4.17678	0.914073	0
	13193	A_12_P116166	Y102A5C.4	4.42838	7.10626	1.60471	0
	7017	A_12_P100058	T26H5.8	4.35583	3.86663	0.887691	0
	2173	A_12_P104235	pptr-1	4.14576	3.03076	0.73105	0
	5108	A_12_P111628	fbxa-105	4.12494	3.11528	0.755232	0
	11	A_12_P106559	ugt-38	4.09168	4.04451	0.988473	0
	42	A_12_P110246	F10A3.1	4.06175	2.52093	0.620652	0
	12845	A_12_P119326	F42G2.2	3.97537	2.40089	0.603943	0
	4507	A_12_P100858	nhr-54	3.87094	3.3805	0.873302	0
	5886	A_12_P105007	F42G2.4	3.83148	3.00455	0.784173	0
	7939	A_12_P115312	F35E12.9	3.82796	3.91611	1.02303	0
	7790	A_12_P111576	C55A6.3	3.79827	1.95595	0.514959	0
	12129	A_12_P101612	R09D1.9	3.77954	2.92557	0.774056	0
	10534	A_12_P119538	fbxa-84	3.74681	3.19977	0.853999	0
	6819	A_12_P106003	fbxa-157	3.73669	2.73457	0.731817	0
	10093	A_12_P108217	cyp-33D1	3.72607	3.53107	0.947664	0
	9992	A_12_P104028	F16G10.15	3.70655	2.34005	0.631327	0
	5624	A_12_P101050	F46B6.8	3.66894	4.19638	1.14376	0
	9217	A_12_P104350	H19N07.3	3.64997	2.7278	0.747348	0
	14602	A_12_P117171	F44G3.10	3.62702	4.66357	1.28578	0
	2416	A_12_P101235	alh-4	3.55499	1.66016	0.466994	0
	4523	A_12_P119302	T13F3.9	3.43742	3.97975	1.15777	0
	4560	A_12_P110405	F57G4.4	3.40224	4.69491	1.37995	0
	6092	A_12_P106515	ugt-32	3.39615	3.29953	0.971548	0
	6611	A_12_P107812	F31E9.3	3.37524	3.79193	1.12346	0
	11412	A_12_P117383	E02H9.5	3.35167	2.38587	0.711846	0
	15361	A_12_P112028	F13B6.2	3.34491	2.07202	0.619455	0
	1554	A_12_P113652	C47A10.5	3.33997	2.21283	0.662528	0
	11387	A_12_P116437	cyp-37B1	3.1492	4.64536	1.47509	0
	13395	A_12_P106469	T16G12.1	3.13705	1.55558	0.495874	0
	11825	A_12_P115222	cyp-35A5	3.11991	3.28526	1.053	0
	198	A_12_P113748	tag-89	3.11141	1.91727	0.616206	0
	2884	A_12_P104149	B0348.2	3.10193	3.38488	1.09122	0
	1058	A_12_P102599	D1054.8	3.10017	1.75981	0.56765	0
	7643	A_12_P103138	F11E6.6	3.06144	2.04434	0.66777	0
	4037	A_12_P111481	clec-227	3.03994	1.988	0.65396	0
	1337	A_12_P113972	K08D8.4	3.02133	3.18148	1.05301	0
	1176	A_12_P118296	F13H6.4	3.01876	5.11372	1.69398	0
	4004	A_12_P113848	clec-55	3.00962	2.04936	0.680938	0
	725	A_12_P118936	cyp-35B2	3.00834	1.94997	0.648186	0
	61	A_12_P119163	fbxa-103	3.00697	2.20983	0.734902	0
	2943	A_12_P112350	dct-17	2.99631	2.58819	0.863792	0
	3154	A_12_P118845	tag-234	2.98475	4.35409	1.45878	0
	5499	A_12_P100135	ife-5	2.96474	1.90271	0.64178	0
	5581	A_12_P105040	C34D4.10	2.92673	4.22204	1.44258	1.07206
	13229	A_12_P120016	T01C3.4	2.87111	2.65976	0.926387	1.07206
	13272	A_12_P106439	C06B8.2	2.87039	2.23637	0.779117	1.07206
	13557	A_12_P118577	fbxa-176	2.86597	1.91032	0.666555	1.07206
	2226	A_12_P118527	F48E8.4	2.85179	1.40592	0.492997	1.07206
	5733	A_12_P113669	clec-54	2.84032	1.93865	0.682546	1.07206
	83	A_12_P105246	eif-3.H	2.83643	2.60997	0.920162	1.07206
	10446	A_12_P103483	C39B5.10	2.81827	7.93841	2.81677	1.07206
	14764	A_12_P116582	F59A1.10	2.78506	3.29084	1.18161	1.62871
	1086	A_12_P102920	ugt-5	2.77764	1.80344	0.64927	1.62871
	3993	A_12_P103071	R05G6.5	2.7743	1.83506	0.661451	1.62871
	648	A_12_P104398	dct-19	2.7579	4.31041	1.56294	1.62871
	7420	A_12_P100863	F53E10.4	2.74819	1.81229	0.659449	1.62871
	14691	A_12_P118561	moc-2	2.74307	0.944737	0.344408	1.62871
	6657	A_12_P101408	B0238.13	2.73025	3.18701	1.1673	1.62871
	10196	A_12_P119778	W02B12.1	2.72862	1.15857	0.424601	1.62871
	5225	A_12_P117664	F57A10.2	2.72707	3.80809	1.39641	1.62871
	9216	A_12_P100681	fbxa-18	2.71647	2.71836	1.00069	1.62871
	5576	A_12_P108349	F55G11.1	2.71425	3.43895	1.267	1.62871
	2914	A_12_P112122	gpa-9	2.68784	1.65311	0.615033	1.62871
	4927	A_12_P111560	eif-3.E	2.68157	1.09031	0.406594	1.62871
	15451	A_12_P103996	T24B8.7	2.67194	2.51853	0.942582	1.62871
	4068	A_12_P109912	rrf-2	2.6699	2.30451	0.863145	1.62871
	6477	A_12_P100577	kcc-2	2.6668	1.85864	0.696953	1.62871
	6333	A_12_P100422	C44H9.6	2.66433	1.38883	0.521269	1.62871
	1494	A_12_P107401	Y57A10A.1	2.66285	2.85499	1.07216	1.62871
	13830	A_12_P107065	Y46G5A.36	2.66079	2.40656	0.904456	1.62871
	14272	A_12_P111346	C44B7.11	2.65746	1.27133	0.478401	1.62871
	6931	A_12_P112216	ZC239.14	2.6569	3.07129	1.15597	1.62871
	4049	A_12_P100952	lys-1	2.65522	1.15911	0.43654	1.62871
	11154	A_12_P104597	E02C12.6	2.65498	2.24662	0.846192	1.62871
	35	A_12_P113253	F41D3.6	2.63842	2.11124	0.800189	2.3098
	9300	A_12_P100529	F43E2.1	2.60825	1.69042	0.648106	2.3098
	4159	A_12_P110557	dpy-21	2.60557	1.79274	0.688043	2.3098
	10940	A_12_P111133	T28A11.2	2.59269	2.99319	1.15447	2.3098
	6180	A_12_P117249	F15B9.6	2.58875	1.89397	0.731615	2.3098
	9989	A_12_P114514	Y17G7B.22	2.56222	1.98233	0.773677	2.97168
	15181	A_12_P113527	ugt-16	2.54543	2.2724	0.892738	2.97168
	1207	A_12_P109036	fmo-1	2.52678	2.38449	0.943688	3.38771
	7478	A_12_P109825	AC8.7	2.52633	1.95715	0.774698	3.38771
	11912	A_12_P109412	D2045.9	2.51019	2.92634	1.16579	3.38771
	15736	A_12_P102461	F28H7.2	2.50949	1.90562	0.759368	3.38771
	2227	A_12_P104818	H37A05.2	2.50096	1.54367	0.61723	3.38771
	13081	A_12_P112608	D2096.3	2.49756	1.41207	0.565381	3.38771
	12937	A_12_P119333	R09D1.11	2.4875	1.64505	0.661327	3.38771
	9785	A_12_P116848	T05F1.9	2.48175	1.9251	0.775705	3.38771
	816	A_12_P108975	Y46D2A.1	2.479	2.30691	0.930581	3.38771
	6023	A_12_P101644	cdr-6	2.47768	1.32785	0.535923	3.38771
	15492	A_12_P101543	C52A10.2	2.47647	1.99723	0.806484	3.38771
	6918	A_12_P100094	clec-56	2.47624	0.972745	0.392832	3.38771
	27	A_12_P116267	F11D11.3	2.47135	2.09244	0.84668	3.70918
	11061	A_12_P109632	C47E8.6	2.47107	1.23729	0.50071	3.70918
	2878	A_12_P108272	K07B1.8	2.46446	2.71261	1.10069	3.70918
	72	A_12_P116766	eif-3.I	2.45408	1.04777	0.426951	3.70918
	11611	A_12_P104762	T20D4.15	2.45402	2.13276	0.869089	3.70918
	2110	A_12_P105046	fbxa-136	2.44698	2.12801	0.869645	3.70918
	3260	A_12_P107939	ugt-33	2.43404	2.35195	0.966275	3.70918
	1287	A_12_P116811	W08A12.4	2.41272	2.19368	0.909217	4.61961
	6877	A_12_P114857	F53F1.6	2.40609	1.53865	0.639482	4.61961
	1198	A_12_P111810	H02F09.2	2.39309	2.05511	0.858772	4.61961
	2036	A_12_P115833	clec-71	2.3881	2.90731	1.21742	4.61961
	2448	A_12_P118633	ilys-2	2.38077	1.37898	0.579216	4.61961
	2916	A_12_P118204	lnp-1	2.05308	0.974401	0.474604	5.22138
	5364	A_12_P116928	lips-5	2.36256	1.53739	0.650728	5.35415
	10436	A_12_P117110	clec-51	2.33227	1.10856	0.475315	5.98373
	10703	A_12_P108450	ptp-1	2.32715	1.33893	0.575351	5.98373
	10378	A_12_P105581	tra-2	2.32215	0.983291	0.42344	5.98373
	1635	A_12_P106125	math-14	2.32176	1.67686	0.722238	5.98373
	13705	A_12_P100818	C37C3.7	2.31666	1.6323	0.704595	5.98373
	10294	A_12_P104541	pgp-13	2.31119	1.80491	0.780944	6.51483
	66	A_12_P105590	F25E5.3	2.30637	2.15036	0.932355	6.51483
	1002	A_12_P116524	tni-3	2.30291	0.943042	0.4095	6.51483
	5515	A_12_P119408	spe-42	2.29777	2.15762	0.939006	6.51483
	1191	A_12_P112009	F20G2.5	2.27276	2.06258	0.907525	7.19889
	5424	A_12_P115364	C08E8.4	2.26957	2.37276	1.04547	7.19889
	6580	A_12_P100722	F19C7.4	2.26566	1.30839	0.577485	7.19889
	1155	A_12_P110391	inx-16	2.26139	1.53949	0.680773	7.19889
	4208	A_12_P118430	C38H2.2	2.26022	1.53742	0.680211	7.19889
	10335	A_12_P116973	ttr-26	2.25746	2.36353	1.04698	7.19889
	5807	A_12_P103216	ZK218.8	2.2525	1.25304	0.556289	7.19889
	11230	A_12_P114502	F58F9.3	2.24693	1.24423	0.553744	7.55476
	305	A_12_P105951	C05E7.3	2.24461	1.15373	0.514001	7.55476
	5771	A_12_P100973	Y6E2A.4	2.24244	1.81456	0.809193	7.55476
	1056	A_12_P105115	rnt-1	2.23412	1.30056	0.582135	7.55476
	1614	A_12_P103119	W03D2.7	2.23241	1.15709	0.518315	7.55476
	10240	A_12_P113878	C52E2.4	2.22376	1.38727	0.623843	8.20812
	8239	A_12_P108282	cex-2	2.22308	0.875927	0.394014	8.20812
	7045	A_12_P109543	R01B10.4	2.21922	0.727464	0.327802	8.20812
	12593	A_12_P113856	F56F11.2	2.21549	1.15365	0.520719	8.20812
	4230	A_12_P100089	cpr-4	2.19738	1.61846	0.73654	8.20812
	15315	A_12_P113231	Y37H2A.11	2.1967	2.69188	1.22542	8.20812
	101	A_12_P113345	math-10	2.1938	1.32639	0.604608	8.20812
	13386	A_12_P115677	fbxa-31	2.18912	1.4693	0.671181	9.4677
	784	A_12_P102480	math-15	2.18645	1.46911	0.671914	9.4677
	2401	A_12_P116984	T12G3.7	2.18497	1.56487	0.716199	9.4677
	4	A_12_P103190	math-3	2.18083	1.94133	0.890179	9.4677
	10001	A_12_P102257	Y51H4A.5	2.17162	1.58604	0.730348	9.4677
	2643	A_12_P116855	T20D4.19	2.16174	1.05023	0.485829	9.4677
	9494	A_12_P104236	K03H6.2	2.15941	2.11132	0.977733	9.4677
	335	A_12_P119821	Y39B6A.33	2.15243	1.32677	0.616404	10.3838
	4136	A_12_P113180	K04A8.1	2.14446	0.985992	0.459787	10.3838
	645	A_12_P104287	C25D7.12	2.14092	2.74721	1.28319	10.3838
	8133	A_12_P116783	fbxa-134	2.14075	2.60017	1.21461	10.3838
	11486	A_12_P104380	D1053.3	2.1388	1.38756	0.648759	10.3838
	12704	A_12_P113909	Y39D8A.1	2.12971	1.43935	0.675845	10.3838
	5216	A_12_P104259	C39E9.8	2.12967	1.81419	0.851862	10.3838
	1638	A_12_P112205	rpl-1	2.12519	0.740519	0.348449	10.9674
	9329	A_12_P109794	T19H5.1	2.12486	1.55165	0.730236	10.9674
	7625	A_12_P109656	K08B12.3	2.12356	1.09741	0.516776	10.9674
	494	A_12_P106964	nxf-1	2.1234	1.53117	0.721097	10.9674
	5172	A_12_P112324	pho-1	2.1172	0.963251	0.454965	10.9674
	6034	A_12_P104274	valv-1	2.10369	1.37147	0.651934	10.9674
	13992	A_12_P104474	H12I13.6	2.09706	2.42747	1.15756	12.1403
	7620	A_12_P115813	F19C7.2	2.09453	1.28287	0.612485	12.1403
	3367	A_12_P109742	cyp-13B1	2.08765	3.16945	1.51819	12.1403
	3778	A_12_P104559	ppn-1	2.08551	1.96353	0.94151	12.1403
	285	A_12_P108659	Y46G5A.2	2.08151	1.1728	0.563438	12.1403
	6523	A_12_P104571	W07B8.4	2.07543	1.47276	0.709619	12.1403
	2430	A_12_P116379	sph-1	2.07038	0.854982	0.41296	12.1403
	4074	A_12_P102045	F36F12.1	2.06851	1.78407	0.862492	12.1403
	14573	A_12_P103340	spp-4	2.06721	0.90826	0.439365	12.1403
	2314	A_12_P115997	ilys-3	2.06586	1.05441	0.510398	12.7733
	2792	A_12_P119959	clec-143	2.05748	0.919551	0.446931	12.7733
	7344	A_12_P109260	gst-21	2.05719	1.10121	0.535299	12.7733
	12595	A_12_P106259	dhs-3	2.05564	0.992671	0.482901	12.7733
	13110	A_12_P112978	F10A3.4	2.05188	1.34094	0.653519	12.7733
	15211	A_12_P106075	T04A8.13	2.04692	2.49024	1.21658	12.7733
	2733	A_12_P106305	nhr-231	2.04439	1.35749	0.664007	12.7733
	145	A_12_P117083	T27E4.7	2.04222	1.46873	0.719181	12.7733
	7698	A_12_P114968	thn-2	2.03395	1.30482	0.641521	12.7733
	521	A_12_P101694	C17H1.7	2.03184	2.04437	1.00617	12.7733
	12372	A_12_P110930	B0238.1	2.03087	1.53803	0.757328	12.7733
	8955	A_12_P119220	M03F8.4	2.02465	1.48857	0.735223	14.6288
	5234	A_12_P109209	pcp-3	2.02288	1.02539	0.506898	14.6288
	235	A_12_P107735	Y34D9A.8	2.02167	1.01849	0.503786	14.6288
	11259	A_12_P116652	R03H10.6	2.02166	4.88846	2.41805	14.6288
	2855	A_12_P104346	C29F7.2	2.02153	1.65459	0.818484	14.6288
	6189	A_12_P118163	clec-258	2.02133	2.09198	1.03496	14.6288
	12711	A_12_P113442	M7.8	2.0203	1.17892	0.583538	14.6288
	1797	A_12_P109617	B0024.4	2.02015	2.42269	1.19927	14.6288
	11573	A_12_P119764	W01A11.7	2.01828	1.20686	0.597962	14.6288
	241	A_12_P111182	W03D2.6	2.01338	1.48022	0.73519	14.6288
	2786	A_12_P115227	Y49F6A.1	2.01329	1.73606	0.8623	14.6288
	13609	A_12_P111777	dct-18	2.01277	0.9331	0.463591	14.6288
	10636	A_12_P106675	R11G11.14	2.01134	1.97885	0.983844	14.6288
	7488	A_12_P108315	http://genome-www4.stanford.edu/cgi-bin/SMD/source/sourceResult?choice=Gene&option=Name&criteria=	2.00558	1.57219	0.783909	14.6288
Negative genes (138)
	Row	Gene ID	Gene Name	Score(d)	Numerator(r)	Denominator(s+s0)	q-value(%)
	64	A_12_P118684	gst-34	-4.84375	-5.31189	1.09665	0
	4933	A_12_P100658	fbxa-95	-4.5686	-4.87335	1.06671	0
	108	A_12_P119267	Y32B12C.1	-4.4456	-4.40489	0.990842	0
	11889	A_12_P117674	fbxa-94	-4.32868	-3.78517	0.87444	0
	7388	A_12_P115040	fbxa-206	-4.20247	-8.21329	1.9544	0
	9194	A_12_P116414	nspa-8	-4.10143	-8.42525	2.05422	0
	1801	A_12_P113469	nspd-7	-4.08602	-9.30638	2.27761	0
	3178	A_12_P106744	fbxa-129	-3.99182	-4.5956	1.15125	0
	6751	A_12_P102728	F36D3.4	-3.75712	-3.63397	0.96722	0
	15044	A_12_P111105	K06B4.4	-3.69078	-4.6147	1.25033	0
	2137	A_12_P100779	T19C9.8	-3.60276	-6.47079	1.79607	0
	14902	A_12_P109999	cyp-34A2	-3.48986	-4.99663	1.43176	0
	12837	A_12_P100824	nhr-116	-3.48585	-4.46249	1.28017	0
	12113	A_12_P116884	C18D4.4	-3.31658	-3.13514	0.945293	0
	1169	A_12_P103377	F59E12.6	-3.2336	-5.47984	1.69466	0
	1057	A_12_P113923	F19B10.10	-3.22192	-7.64557	2.37299	0
	14682	A_12_P108848	C29F3.7	-3.21694	-4.79471	1.49046	0
	3071	A_12_P101816	Y40C5A.4	-3.20723	-1.94983	0.607949	0
	9328	A_12_P108419	R12C12.7	-3.18593	-2.95159	0.926445	0
	10448	A_12_P109318	glc-1	-3.17988	-4.16792	1.31072	0
	11987	A_12_P115328	D1054.1	-3.16026	-1.91224	0.605091	0
	10190	A_12_P117256	F10E7.2	-3.15673	-4.82163	1.52741	0
	185	A_12_P103403	F21D5.7	-3.14181	-1.65973	0.528272	0
	10934	A_12_P100042	T24H10.1	-3.10226	-2.91236	0.938786	1.17629
	13	A_12_P100871	Y102A5C.3	-3.08278	-5.80326	1.88247	1.17629
	1215	A_12_P115783	C28D4.5	-2.97035	-4.08619	1.37566	2.04079
	721	A_12_P106711	Y43C5B.2	-2.94184	-6.07679	2.06564	2.04079
	6672	A_12_P103984	Y41D4B.1	-2.87358	-1.22165	0.425132	2.39697
	8632	A_12_P103088	C06H2.3	-2.83156	-1.60588	0.567136	2.97168
	4558	A_12_P107601	C28D4.8	-2.80512	-3.3598	1.19774	2.97168
	4359	A_12_P104372	Y73B6BL.14	-2.80424	-3.11654	1.11137	2.97168
	5565	A_12_P116071	clec-47	-2.76906	-4.29766	1.55203	3.55852
	8241	A_12_P107832	F53C3.13	-2.75804	-3.79048	1.37434	3.55852
	2930	A_12_P118198	Y39C12A.9	-2.73261	-2.43257	0.8902	3.55852
	4210	A_12_P103661	cdr-1	-2.7302	-3.84674	1.40896	3.55852
	15596	A_12_P116660	set-5	-2.67182	-2.04317	0.764712	3.55852
	2423	A_12_P104909	fbxb-24	-2.6658	-1.88702	0.707864	3.55852
	11892	A_12_P111216	Y14H12A.1	-2.65646	-2.39822	0.902785	3.55852
	14254	A_12_P103180	F49F1.7	-2.64451	-2.93963	1.1116	4.76397
	2101	A_12_P117965	F11F1.2	-2.64126	-3.0024	1.13673	4.76397
	1598	A_12_P114478	Y102A5C.2	-2.63848	-5.31605	2.01481	4.76397
	6425	A_12_P102611	npl-4.1	-2.62886	-1.58751	0.603878	4.76397
	24	A_12_P116308	C06G3.3	-2.62861	-1.93406	0.735776	4.76397
	12527	A_12_P117216	lgc-20	-2.62281	-1.57489	0.60046	4.76397
	9350	A_12_P112766	T09F5.10	-2.61953	-3.29189	1.25667	4.76397
	8967	A_12_P105926	F07C6.4	-2.61595	-1.13016	0.432026	4.76397
	12463	A_12_P109783	alh-4	-2.60963	-1.59865	0.612596	4.76397
	7798	A_12_P100303	F41D3.9	-2.60595	-1.406	0.539535	4.76397
	1298	A_12_P104756	fbxa-189	-2.6035	-3.82258	1.46825	4.76397
	12049	A_12_P105687	http://genome-www4.stanford.edu/cgi-bin/SMD/source/sourceResult?choice=Gene&option=Name&criteria=	-2.60143	-1.17201	0.450526	4.76397
	14873	A_12_P109433	glb-27	-2.60098	-1.65761	0.637302	4.76397
	8884	A_12_P111423	srg-48	-2.59787	-1.00914	0.388448	4.76397
	667	A_12_P108210	F26E4.12	-2.5902	-2.66597	1.02925	4.76397
	10988	A_12_P110009	F21H7.2	-2.58666	-2.81017	1.08641	4.76397
	9443	A_12_P102038	btb-2	-2.58424	-4.01934	1.55533	4.76397
	1351	A_12_P116259	tag-32	-2.56677	-2.15069	0.837896	4.76397
	10536	A_12_P117677	F20G2.2	-2.53332	-1.23633	0.488028	4.76397
	59	A_12_P100713	K04D7.6	-2.53002	-1.59781	0.631541	5.35415
	2866	A_12_P106150	T15B7.10	-2.52919	-0.786649	0.311028	5.35415
	10965	A_12_P102397	F11A5.9	-2.5237	-1.96739	0.779563	5.35415
	10741	A_12_P103198	npl-4.1	-2.52287	-1.69944	0.673614	5.35415
	10770	A_12_P105770	F57E7.1	-2.5085	-1.72497	0.687652	5.35415
	1333	A_12_P109979	btb-16	-2.50126	-4.17185	1.6679	5.35415
	944	A_12_P106886	W06D4.4	-2.49401	-1.23396	0.49477	5.35415
	9660	A_12_P118058	sre-45	-2.4847	-1.02395	0.412102	5.35415
	1019	A_12_P112612	T15B7.15	-2.47632	-1.3807	0.557562	5.35415
	7057	A_12_P102720	btb-14	-2.47556	-4.85596	1.96156	5.35415
	2637	A_12_P119195	abt-1	-2.46344	-3.19687	1.29772	5.98373
	10430	A_12_P111830	srp-5	-2.45943	-1.08149	0.439731	5.98373
	8668	A_12_P105588	F07F6.7	-2.45517	-1.36414	0.555618	5.98373
	509	A_12_P101608	F18A12.4	-2.4478	-5.12993	2.09574	5.98373
	14500	A_12_P109162	srp-6	-2.44392	-1.0926	0.447066	5.98373
	7249	A_12_P108797	http://genome-www4.stanford.edu/cgi-bin/SMD/source/sourceResult?choice=Gene&option=Name&criteria=	-2.4389	-1.04199	0.427237	5.98373
	157	A_12_P103502	kin-21	-2.43376	-3.23397	1.3288	5.98373
	379	A_12_P105315	btb-17	-2.41892	-4.50295	1.86156	6.51483
	9913	A_12_P119075	F14D2.15	-2.41349	-2.95501	1.22437	6.51483
	12235	A_12_P119337	C05C10.7	-2.3925	-1.82482	0.762726	7.19889
	10801	A_12_P109248	C43D7.4	-2.39141	-1.52204	0.636462	7.19889
	4216	A_12_P111011	ZC239.5	-2.38005	-1.63374	0.686432	7.19889
	997	A_12_P109409	met-1	-2.35796	-2.16434	0.917889	7.55476
	15459	A_12_P101267	F16H6.6	-2.35448	-1.53208	0.650708	7.55476
	4954	A_12_P102519	R03G8.4	-2.35239	-1.38167	0.587347	7.55476
	8159	A_12_P108431	srh-71	-2.34194	-0.968735	0.413647	7.55476
	3788	A_12_P107618	T16G12.4	-2.33837	-2.23725	0.956753	7.55476
	6704	A_12_P116065	Y108F1.5	-2.33399	-2.28411	0.978629	7.55476
	2339	A_12_P120168	D1044.5	-2.33346	-0.826893	0.354364	7.55476
	5434	A_12_P113152	http://genome-www4.stanford.edu/cgi-bin/SMD/source/sourceResult?choice=Gene&option=Name&criteria=	-2.32951	-1.56243	0.670712	7.55476
	15745	A_12_P107189	C50E3.5	-2.31583	-1.78892	0.772476	8.20812
	9666	A_12_P100808	Y37H2A.12	-2.31518	-2.38817	1.03153	8.20812
	7287	A_12_P118420	H35B03.1	-2.31056	-1.29424	0.560143	8.20812
	57	A_12_P116007	srt-66	-2.30627	-0.917819	0.397967	8.20812
	165	A_12_P110854	Y47D7A.7	-2.306	-1.77296	0.768847	8.20812
	5417	A_12_P105256	spd-1	-2.29381	-0.928226	0.404666	8.20812
	9810	A_12_P114850	C05C9.2	-2.29128	-0.905108	0.395023	8.20812
	15532	A_12_P114659	C54G4.7	-2.28014	-0.959622	0.420862	9.4677
	12503	A_12_P103275	F21D5.6	-2.27812	-1.51829	0.666466	9.4677
	9695	A_12_P120387	M18.6	-2.27439	-1.47454	0.648325	9.4677
	693	A_12_P112674	C35C5.8	-2.27395	-1.06722	0.469322	9.4677
	14381	A_12_P113929	R160.4	-2.26827	-1.03816	0.457685	9.4677
	11675	A_12_P116072	bath-27	-2.26816	-2.93649	1.29466	9.4677
	742	A_12_P105053	fbxa-43	-2.26455	-0.930278	0.410801	9.4677
	6428	A_12_P117397	Y54G2A.27	-2.25573	-1.00019	0.443398	9.4677
	11333	A_12_P117687	sri-24	-2.25494	-1.58117	0.701205	9.4677
	6479	A_12_P117982	T11A5.1	-2.24545	-0.819334	0.364887	9.4677
	11616	A_12_P106440	str-45	-2.23935	-0.743341	0.331945	9.4677
	4069	A_12_P117381	T28B8.4	-2.23657	-2.84378	1.27149	10.3838
	10819	A_12_P114145	lin-5	-2.23519	-1.96141	0.877516	10.3838
	3133	A_12_P104955	Y48G1C.10	-2.22369	-0.875051	0.393513	10.3838
	14321	A_12_P103370	F36G9.12	-2.22134	-2.24194	1.00928	10.3838
	348	A_12_P117645	F23H12.7	-2.22115	-1.01005	0.454742	10.3838
	14152	A_12_P113226	F42G8.7	-2.21831	-1.71604	0.773579	10.3838
	3969	A_12_P116353	T15H9.6	-2.21242	-1.11736	0.505041	10.3838
	3825	A_12_P108090	C25H3.1	-2.21192	-1.69716	0.767279	10.3838
	6085	A_12_P107785	gpa-18	-2.20886	-0.988716	0.447614	10.3838
	5483	A_12_P113955	aat-4	-2.1984	-1.06247	0.483295	10.9674
	7404	A_12_P108669	C25H3.1	-2.19714	-1.81628	0.826656	10.9674
	15657	A_12_P114938	C02G6.1	-2.19302	-1.55869	0.710751	10.9674
	12400	A_12_P120339	fat-5	-2.18728	-2.34735	1.07318	10.9674
	13699	A_12_P110987	alh-4	-2.18578	-1.40693	0.643675	10.9674
	13094	A_12_P113182	T23B5.3	-2.18224	-1.32031	0.605027	10.9674
	3123	A_12_P109402	D2085.7	-2.17954	-0.853178	0.391448	10.9674
	4231	A_12_P111949	F54D12.1	-2.17377	-0.839044	0.385986	10.9674
	1306	A_12_P115456	bbs-1	-2.17091	-1.13102	0.520988	10.9674
	15693	A_12_P116122	T03E6.8	-2.1699	-2.06627	0.952241	10.9674
	13867	A_12_P113989	F20G2.1	-2.16101	-1.0363	0.479547	12.1403
	3527	A_12_P110358	F44F1.4	-2.15899	-1.22499	0.567392	12.1403
	104	A_12_P109918	C35C5.8	-2.15281	-0.84698	0.39343	12.1403
	1512	A_12_P106884	F31F6.1	-2.15223	-0.825476	0.383544	12.1403
	11440	A_12_P102686	R09D1.1	-2.15213	-0.921067	0.427979	12.1403
	6508	A_12_P109566	sas-5	-2.14414	-0.775297	0.361588	12.1403
	12923	A_12_P109877	Y9C9A.5	-2.13651	-0.811843	0.379985	12.7733
	3953	A_12_P102018	unc-31	-2.13569	-1.10071	0.515389	12.7733
	15645	A_12_P103355	cdc-48.1	-2.13227	-1.15234	0.540428	12.7733
	10731	A_12_P101478	grl-9	-2.10942	-0.742117	0.351811	14.6288
	14572	A_12_P104538	Y37H2A.6	-2.10702	-1.206	0.572371	14.6288
	2245	A_12_P112146	str-99	-2.10014	-0.760987	0.36235	14.6288
	9153	A_12_P109763	fbxb-11	-2.09616	-0.682245	0.325473	14.6288
	15263	A_12_P119032	pde-4	-2.0938	-0.985028	0.47045	14.6288
