# Supplementary material for: Collective effects of common SNPs in foraging decisions in Caenorhabditis elegans and an integrative method of identification of candidate genes
Source: Sci Rep. 2015 Nov 19;5:16904. doi: 10.1038/srep16904 (PMC4652280; doi:10.1038/srep16904)
Supplement: Supplementary Dataset 3 [file srep16904-s4.xls]

## Sheet: Sheet1
Supplementary Table S4: Genes linked with leaving events.
Positive gene set — higher expression correlates with higher leaving rates
Negative gene set — lower expression correlates with higher leaving rates
Current settings
Input parameters
Data type?								Quantitative
Array or Seq data?								array
Arrays centered?								FALSE
Delta								0.399837
Minimum fold change								0
Test statistic								standard
Regression method								standard
Are data are log scale?								FALSE
Number of permutations								1000
Input percentile for exchangeability factor s0								Automatic choice
Number of neighbors for KNN								10
Seed for Random number generator								1234567
Computed values
Estimate of pi0 (proportion of null genes)								0.802
s0 percentile								0
False Discovery Rate (%)								14.4521
List of Significant Genes for Delta = .4
Positive genes (105)
	Row	Gene ID	Gene Name	Score(d)	Numerator(r)	Denominator(s+s0)	q-value(%)
	61	A_12_P119163	fbxa-103	3.95334	5.50988	1.39373	0
	4807	A_12_P111079	F37H8.3	3.66572	4.7845	1.3052	0
	5984	A_12_P105459	M60.2	3.30798	4.14117	1.25187	7.29081
	956	A_12_P113450	B0403.3	3.17125	2.9401	0.927112	7.29081
	6931	A_12_P112216	ZC239.14	3.1138	7.70806	2.47545	7.29081
	3789	A_12_P105207	gpa-8	3.10813	3.07202	0.988379	7.29081
	11122	A_12_P114238	F08A8.3	3.10681	4.62041	1.48719	7.29081
	4187	A_12_P117920	F52F10.3	3.01352	5.1707	1.71583	7.29081
	7478	A_12_P109825	AC8.7	2.96647	4.65308	1.56856	9.20315
	777	A_12_P111899	Y34F4.4	2.94114	4.05149	1.37752	9.20315
	7152	A_12_P107951	ZK381.2	2.89584	4.82851	1.6674	9.20315
	4454	A_12_P104058	mxl-3	2.88283	3.53846	1.22742	9.20315
	6415	A_12_P118204	lnp-1	2.88264	2.11347	0.733173	9.20315
	12711	A_12_P113442	M7.8	2.83037	3.4508	1.2192	10.6932
	10196	A_12_P119778	W02B12.1	2.82844	2.1897	0.774171	10.6932
	9530	A_12_P100798	nhr-21	2.81342	3.35884	1.19386	10.6932
	8190	A_12_P115723	bas-1	2.79319	2.72882	0.976954	10.6932
	15371	A_12_P103928	hil-3	2.79219	4.35904	1.56115	10.6932
	11605	A_12_P108925	cln-3.3	2.76185	3.98372	1.44241	10.6932
	816	A_12_P108975	Y46D2A.1	2.7492	5.83675	2.12307	10.7584
	11259	A_12_P116652	R03H10.6	2.73983	13.3183	4.86098	10.7584
	7366	A_12_P112093	F44G4.7	2.72301	2.34511	0.861221	10.7584
	7764	A_12_P112127	C24A1.2	2.70212	4.8831	1.80714	10.7584
	12894	A_12_P101255	sptl-1	2.6951	2.23071	0.827691	10.7584
	13892	A_12_P113606	cln-3.1	2.68318	2.84495	1.06029	10.9362
	4080	A_12_P103268	M04C3.3	2.66702	7.3784	2.76654	10.9362
	6754	A_12_P113258	his-24	2.63617	4.42501	1.67857	10.9362
	15261	A_12_P112863	Y25C1A.13	2.61774	2.44746	0.934951	10.9362
	854	A_12_P113023	D2063.2	2.61301	4.27963	1.63781	10.9362
	3431	A_12_P117680	fis-2	2.60773	2.60255	0.998013	10.9362
	3516	A_12_P113817	mml-1	2.5995	2.45164	0.943119	10.9362
	10446	A_12_P103483	C39B5.10	2.59911	15.5761	5.99285	10.9362
	4074	A_12_P102045	F36F12.1	2.59082	4.85558	1.87415	11.9924
	1107	A_12_P108470	Y38H6C.9	2.57124	2.47612	0.963005	11.9924
	569	A_12_P106127	nhr-117	2.57101	3.58938	1.39609	11.9924
	9027	A_12_P118627	dos-2	2.56736	5.88895	2.29377	11.9924
	2733	A_12_P106305	nhr-231	2.5579	3.14143	1.22813	11.9924
	8238	A_12_P100395	R03H4.6	2.55677	9.34474	3.6549	11.9924
	2060	A_12_P113901	AC8.4	2.54557	7.85139	3.08433	11.9924
	5172	A_12_P112324	pho-1	2.54307	2.39252	0.940797	11.9924
	8858	A_12_P101566	M79.3	2.5412	3.59555	1.4149	11.9924
	12881	A_12_P101314	R11E3.2	2.53058	3.71292	1.46722	11.9924
	14983	A_12_P100077	Y113G7A.13	2.52133	2.91365	1.1556	11.9924
	490	A_12_P101360	Y44A6C.1	2.48798	2.79572	1.12369	13.4848
	14541	A_12_P103713	K08C7.1	2.48078	1.88541	0.76001	13.4848
	1679	A_12_P101222	C54E4.5	2.48031	3.91557	1.57866	13.4848
	11625	A_12_P114600	F08A8.3	2.47432	5.38328	2.17566	13.4848
	7633	A_12_P106296	his-62	2.46521	1.78741	0.725051	13.4848
	3502	A_12_P108911	nhr-83	2.45852	2.20799	0.898097	13.4848
	3505	A_12_P106512	clec-169	2.4497	5.34961	2.18378	13.4848
	15696	A_12_P117149	C05D2.8	2.44219	1.80981	0.741062	13.4848
	10554	A_12_P108569	vps-41	2.43307	1.83516	0.754257	13.4848
	14991	A_12_P108918	F21G4.4	2.41919	2.33083	0.963473	13.4848
	14981	A_12_P110672	srp-8	2.41867	2.40856	0.995817	13.4848
	5193	A_12_P111271	nhr-19	2.40783	2.5006	1.03853	13.4848
	3193	A_12_P113181	ZK1086.3	2.40507	1.66882	0.693877	13.4848
	2311	A_12_P110175	nhr-137	2.4031	2.88787	1.20173	13.4848
	9992	A_12_P104028	F16G10.15	2.40227	3.61293	1.50396	13.4848
	9711	A_12_P105709	apm-3	2.3859	2.44706	1.02563	13.4848
	7996	A_12_P102915	dif-1	2.37929	1.73327	0.72848	13.4848
	2265	A_12_P114008	mab-5	2.37735	2.87109	1.20768	13.4848
	11573	A_12_P119764	W01A11.7	2.3765	2.73899	1.15253	13.4848
	14197	A_12_P108661	F22F7.4	2.37639	3.42549	1.44147	13.4848
	342	A_12_P101324	nhr-178	2.37592	3.27011	1.37635	13.4848
	3323	A_12_P117862	Y34F4.5	2.36941	2.43453	1.02748	13.4848
	3760	A_12_P102049	C15C8.3	2.36783	3.03103	1.28009	13.4848
	5949	A_12_P103719	AC8.3	2.36588	4.17967	1.76665	13.4848
	1523	A_12_P105513	fbxa-79	2.36466	4.31985	1.82684	13.4848
	9903	A_12_P106433	arr-1	2.35708	2.0036	0.850034	14.3514
	14573	A_12_P103340	spp-4	2.35199	1.97105	0.838036	14.3514
	8915	A_12_P120353	F32B4.1	2.351	2.64621	1.12557	14.3514
	14539	A_12_P106942	F42F12.3	2.34916	2.42246	1.0312	14.3514
	8523	A_12_P118642	nhr-211	2.34867	2.10404	0.895843	14.3514
	11926	A_12_P117604	lmp-2	2.34023	2.20947	0.944127	14.3514
	11603	A_12_P110356	F45D3.4	2.33834	4.59867	1.96664	14.3514
	12595	A_12_P106259	dhs-3	2.33712	2.38023	1.01845	14.3514
	6311	A_12_P101652	M79.2	2.33343	3.70971	1.58981	14.3514
	12845	A_12_P119326	F42G2.2	2.33335	3.30611	1.41689	14.3514
	11187	A_12_P109373	H10E21.1	2.32973	2.21973	0.952782	14.3514
	948	A_12_P113457	C33D9.9	2.3071	3.91479	1.69685	14.3514
	2056	A_12_P104866	Y46G5A.19	2.30673	2.79921	1.2135	14.3514
	11590	A_12_P117176	C31E10.7	2.30321	2.75267	1.19514	14.3514
	7103	A_12_P113656	F54B11.10	2.29729	7.11245	3.09602	14.3514
	4502	A_12_P105196	C09F5.1	2.29623	4.72803	2.05904	14.3514
	13533	A_12_P111757	nhr-108	2.29102	2.36837	1.03376	14.3514
	9734	A_12_P104057	D1054.5	2.28911	2.06643	0.902721	14.3514
	6429	A_12_P108198	fbxa-26	2.28759	4.81802	2.10616	14.3514
	3593	A_12_P108746	F25E5.8	2.28527	4.12455	1.80485	14.3514
	610	A_12_P113396	nhr-56	2.28348	2.34226	1.02574	14.3514
	10243	A_12_P112782	C25F9.4	2.28302	4.37501	1.91632	14.3514
	1763	A_12_P119144	bra-1	2.28163	2.56751	1.12529	14.3514
	2995	A_12_P109737	T08G2.3	2.27846	2.69056	1.18087	14.3514
	1779	A_12_P111557	fbxa-24	2.27833	3.93353	1.7265	14.3514
	3730	A_12_P101868	nhr-190	2.27236	1.96567	0.865037	14.3514
	14286	A_12_P114314	F47B10.2	2.27125	2.6335	1.1595	14.3514
	14023	A_12_P110891	F54B11.5	2.26818	2.02067	0.890878	14.3514
	7037	A_12_P109065	C02F5.7	2.26726	2.42221	1.06834	14.3514
	12723	A_12_P102640	R09A1.3	2.26555	5.51122	2.43262	14.3514
	1536	A_12_P103968	nhr-183	2.26466	2.42294	1.06989	14.3514
	14955	A_12_P105515	B0507.2	2.2609	2.1807	0.964526	14.3514
	13198	A_12_P106716	Y87G2A.2	2.25712	2.32204	1.02876	14.3514
	14099	A_12_P101565	W03D8.11	2.25645	6.35856	2.81795	14.3514
	5337	A_12_P119833	fbxa-11	2.25616	3.86339	1.71238	14.3514
	2663	A_12_P100071	scl-18	2.25385	3.32189	1.47387	14.3514
	5453	A_12_P110641	F25E5.8	2.2518	4.20696	1.86827	14.3514
Negative genes (92)
	Row	Gene ID	Gene Name	Score(d)	Numerator(r)	Denominator(s+s0)	q-value(%)
	4861	A_12_P117755	srb-16	-3.6007	-4.32125	1.20012	0
	15857	A_12_P100470	str-141	-3.45221	-3.0635	0.887402	0
	15348	A_12_P116590	col-177	-3.38443	-4.7447	1.40192	0
	509	A_12_P101608	F18A12.4	-3.08296	-13.3378	4.32629	7.29081
	2646	A_12_P106978	F32H5.3	-3.03011	-4.06709	1.34223	7.29081
	11696	A_12_P110088	pqn-8	-3.0147	-3.80749	1.26298	7.29081
	9561	A_12_P108387	cpn-4	-3.00591	-2.32234	0.772589	7.29081
	10705	A_12_P119501	col-152	-2.99375	-4.72336	1.57774	7.29081
	10329	A_12_P113460	col-92	-2.98007	-5.9457	1.99516	7.29081
	10687	A_12_P106913	col-13	-2.97662	-7.64116	2.56706	7.29081
	14406	A_12_P103764	col-93	-2.97139	-5.81942	1.95848	7.29081
	13112	A_12_P106386	sra-37	-2.94095	-2.5914	0.881145	7.29081
	9421	A_12_P116252	col-13	-2.93596	-6.46695	2.20267	7.29081
	11658	A_12_P120375	W03G11.2	-2.90354	-10.4968	3.61517	7.29081
	7280	A_12_P113233	M01A12.3	-2.89515	-4.23469	1.46269	7.29081
	5147	A_12_P101817	Y73F8A.11	-2.86081	-3.43582	1.20099	9.62387
	1801	A_12_P113469	nspd-7	-2.8306	-14.5081	5.12544	9.62387
	14671	A_12_P109448	C06E1.3	-2.82764	-3.50099	1.23813	9.62387
	1057	A_12_P113923	F19B10.10	-2.79142	-14.4202	5.16591	9.62387
	11024	A_12_P108819	col-133	-2.73446	-8.69391	3.17939	9.62387
	7496	A_12_P101533	C09B8.8	-2.71133	-3.40181	1.25466	9.62387
	11970	A_12_P118815	uaf-1	-2.7104	-2.55396	0.942282	9.62387
	9443	A_12_P102038	btb-2	-2.70215	-8.68325	3.21345	9.62387
	3526	A_12_P111537	T16H12.2	-2.70033	-3.05027	1.12959	9.62387
	2989	A_12_P110437	ent-2	-2.68629	-2.17907	0.811184	9.62387
	14016	A_12_P116334	F32H5.3	-2.68471	-3.82197	1.42361	9.62387
	8290	A_12_P112454	Y37A1A.2	-2.67981	-4.96714	1.85354	9.62387
	11194	A_12_P115832	lec-3	-2.67743	-2.52827	0.944287	9.62387
	1333	A_12_P109979	btb-16	-2.6743	-9.38522	3.50941	9.62387
	7955	A_12_P105728	ifa-1	-2.67189	-1.98409	0.742577	9.62387
	3825	A_12_P108090	C25H3.1	-2.67046	-4.25723	1.5942	9.62387
	6925	A_12_P118230	far-4	-2.65363	-2.49999	0.942105	9.62387
	14269	A_12_P118277	Y48A6B.2	-2.63657	-7.33725	2.78288	9.62387
	6174	A_12_P100791	amx-2	-2.63233	-3.42969	1.30291	9.62387
	8222	A_12_P111296	F55G11.4	-2.61988	-5.97544	2.28081	9.62387
	14783	A_12_P107119	srbc-26	-2.60693	-2.04258	0.783517	9.62387
	10109	A_12_P104884	F54F7.3	-2.60593	-14.8514	5.69906	9.62387
	15308	A_12_P109904	ceh-28	-2.60449	-3.38409	1.29933	9.62387
	14473	A_12_P105541	phy-3	-2.60431	-3.98226	1.5291	9.62387
	3953	A_12_P102018	unc-31	-2.60301	-2.63597	1.01266	9.62387
	15829	A_12_P103342	http://genome-www4.stanford.edu/cgi-bin/SMD/source/sourceResult?choice=Gene&option=Name&criteria=	-2.60063	-3.11597	1.19816	9.62387
	8241	A_12_P107832	F53C3.13	-2.59379	-7.23813	2.79056	9.62387
	13581	A_12_P104397	K01A11.3	-2.58444	-2.55287	0.987787	9.62387
	3150	A_12_P104514	rnh-1.0	-2.58103	-2.54031	0.98422	9.62387
	14777	A_12_P120325	Y23H5B.4	-2.57903	-2.42018	0.938408	9.62387
	2100	A_12_P108382	F42C5.2	-2.57754	-1.8785	0.728794	9.62387
	4123	A_12_P105268	col-51	-2.5536	-2.80099	1.09688	9.62387
	379	A_12_P105315	btb-17	-2.55165	-10.509	4.11851	9.62387
	9403	A_12_P114800	Y52E8A.3	-2.54224	-3.58939	1.4119	9.62387
	3791	A_12_P119891	lfi-1	-2.53358	-2.28124	0.900404	9.62387
	7997	A_12_P111666	T05A1.3	-2.52636	-2.90048	1.14809	9.62387
	4401	A_12_P112957	F33E2.4	-2.52391	-5.82592	2.30829	10.6932
	7622	A_12_P111170	ZK1067.2	-2.51474	-2.25015	0.894786	10.6932
	13524	A_12_P101185	D2092.1	-2.51238	-2.63784	1.04994	10.6932
	7176	A_12_P101664	F49C5.5	-2.50588	-3.09505	1.23512	10.6932
	8819	A_12_P117153	lec-3	-2.50439	-3.51418	1.40321	10.6932
	15699	A_12_P111298	R09D1.6	-2.4968	-4.4089	1.76582	10.6932
	11114	A_12_P108851	tag-49	-2.48438	-5.91686	2.38163	10.6932
	11101	A_12_P110550	F38H4.3	-2.47422	-3.20839	1.29672	10.7584
	6101	A_12_P110067	Y74C9A.5	-2.46783	-2.00116	0.8109	10.7584
	3130	A_12_P105157	K11E4.3	-2.45566	-2.46026	1.00187	10.9362
	10184	A_12_P117362	srw-1	-2.44737	-1.68962	0.690384	10.9362
	12365	A_12_P114974	F41G4.1	-2.4332	-2.78413	1.14423	11.9924
	3113	A_12_P110663	srh-11	-2.43158	-3.60065	1.48079	11.9924
	10892	A_12_P115631	tag-312	-2.42057	-2.88207	1.19066	11.9924
	2652	A_12_P113422	grl-30	-2.39605	-8.75859	3.65543	13.4848
	9913	A_12_P119075	F14D2.15	-2.3894	-6.35401	2.65925	13.4848
	1403	A_12_P100936	F49E12.9	-2.38781	-3.38852	1.41909	13.4848
	6259	A_12_P106371	mup-4	-2.38177	-5.95777	2.5014	13.4848
	5208	A_12_P103521	T04F3.1	-2.37802	-2.94942	1.24028	13.4848
	1934	A_12_P107795	btb-3	-2.36524	-2.23002	0.942829	13.4848
	14849	A_12_P101022	Y40H7A.10	-2.36416	-4.18749	1.77124	13.4848
	590	A_12_P106958	ugt-47	-2.3628	-3.20202	1.35518	13.4848
	5632	A_12_P109549	tat-2	-2.35683	-3.41439	1.44872	14.3514
	5846	A_12_P103464	abu-11	-2.35349	-6.48812	2.75681	14.3514
	10749	A_12_P108494	T25G12.6	-2.34968	-1.81174	0.771056	14.3514
	6660	A_12_P115430	F12A10.4	-2.34647	-4.29099	1.8287	14.3514
	4268	A_12_P100465	col-94	-2.33889	-4.66114	1.99289	14.3514
	4144	A_12_P103891	D2096.10	-2.33752	-2.37588	1.01641	14.3514
	7083	A_12_P100812	ubc-15	-2.33541	-2.50782	1.07382	14.3514
	2184	A_12_P119297	F31F4.1	-2.33447	-7.85325	3.36405	14.3514
	5906	A_12_P110523	F28H1.4	-2.32928	-3.0545	1.31135	14.3514
	8850	A_12_P114648	R52.2	-2.32677	-3.68862	1.5853	14.3514
	1063	A_12_P105496	F14D2.11	-2.32582	-8.67513	3.72993	14.3514
	7046	A_12_P111259	4R79.2	-2.32206	-3.2102	1.38248	14.3514
	15762	A_12_P108309	lim-8	-2.31238	-2.93583	1.26961	14.3514
	60	A_12_P112152	C04E12.5	-2.30963	-8.99184	3.89319	14.3514
	915	A_12_P100255	C17H1.5	-2.30699	-2.05089	0.888988	14.4521
	4216	A_12_P111011	ZC239.5	-2.30377	-3.3939	1.4732	14.4521
	7933	A_12_P120349	C08H9.14	-2.30139	-3.23107	1.40397	14.4521
	12692	A_12_P107471	T23G5.3	-2.30046	-2.24644	0.976516	14.4521
	7285	A_12_P112934	pqn-74	-2.2923	-5.48486	2.39273	14.4521
	Estimated Miss rates for Delta=.399836988474014
		Quantiles	Cutpoints	Miss Rate(%)
		0 -> 0.05	-2.285 -> -1.378	33.98
		0.05 -> 0.1	-1.378 -> -1.122	39.84
		0.1 -> 0.15	-1.122 -> -0.964	46.41
		0.15 -> 0.2	-0.964 -> -0.83	42.74
		0.2 -> 0.25	-0.83 -> -0.713	40.61
		0.25 -> 0.75	-0.713 -> 0.601	4.52
		0.75 -> 0.8	0.601 -> 0.788	0
		0.8 -> 0.85	0.788 -> 0.974	19.43
		0.85 -> 0.9	0.974 -> 1.205	27.06
		0.9 -> 0.95	1.205 -> 1.51	40.52
		0.95 -> 1	1.51 -> 2.238	53.29
